# Supplementary material for: A genome-wide association study reveals that epistasis underlies the pathogenicity of Pectobacterium
Source: Microbiol Spectr. 2023 Sep 15;11(5):e01764-23. doi: 10.1128/spectrum.01764-23 (PMC10580964; doi:10.1128/spectrum.01764-23)
Supplement: Tables S1 to S9 — Supplemental tables. [file spectrum.01764-23-s0002.xlsx]

## Sheet: Table S1
Table S1. Information for the 120 Pectobacterium strains used in this study.
No.	Strain ID in GWAS analysis	Strain name	Geographic origin	Year of isolation	Host origin	Genbank accession no.
Pectobacterium carotovorum strains
1	Pc1	B2	Tongzhou district, Beijing	2013	Chinese cabbage	JUJR00000000
2	Pc2	B5	Tongzhou district, Beijing	2013	Chinese cabbage	JUJS00000000
3	Pc3	Y06	Tongzhou district, Beijing	2013	Bok choy	This study
4	Pc4	Y13	Daxing district, Beijing	2013	Bok choy	This study
5	Pc5	Y16	Daxing district, Beijing	2013	Bok choy	JUJO00000000
6	Pc6	Y18	Daxing district, Beijing	2013	Bok choy	This study
7	Pc7	Y24	Daxing district, Beijing	2013	Bok choy	This study
8	Pc8	Y32	Tongzhou district, Beijing	2013	Bok choy	This study
9	Pc9	Y39	Tongzhou district, Beijing	2013	Bok choy	JUJQ00000000
10	Pc10	Y40	Tongzhou district, Beijing	2013	Bok choy	This study
11	Pc11	Y57	Daxing district, Beijing	2013	Bok choy	JUJG00000000
12	Pc12	WTL711	Tongzhou district, Beijing	2013	Celery	This study
13	Pc13	KC-01	Changping district, Beijing	2015	Chinese cabbage	This study
14	Pc14	KC-02	Changping district, Beijing	2015	Chinese cabbage	This study
15	Pc15	KC-03	Changping district, Beijing	2015	Chinese cabbage	This study
16	Pc16	KC-05	Changping district, Beijing	2015	Chinese cabbage	This study
17	Pc17	KC-06	Changping district, Beijing	2015	Chinese cabbage	This study
18	Pc18	KC-12	Daxing district, Beijing	2015	Chinese cabbage	This study
19	Pc19	KC-14	Daxing district, Beijing	2015	Chinese cabbage	This study
20	Pc20	KC-15	Daxing district, Beijing	2015	Chinese cabbage	This study
21	Pc21	KC-16	Daxing district, Beijing	2015	Chinese cabbage	This study
22	Pc22	KC-17	Daxing district, Beijing	2015	Chinese cabbage	This study
23	Pc23	KC-23	Daxing district, Beijing	2015	Chinese cabbage	This study
24	Pc24	KC-24	Daxing district, Beijing	2015	Chinese cabbage	This study
25	Pc25	WYC3	Daxing district, Beijing	2015	Bok choy	This study
26	Pc26	WBC8	Tongzhou district, Beijing	2017	Chinese cabbage	This study
P. brasiliense strains
1	Pb1	BC1	Tongzhou district, Beijing	2002	Chinese cabbage	CP009769
2	Pb2	S2	Shunyi district, Beijing	2007	Chinese cabbage	JUJF00000000
3	Pb3	B6	Daxing district, Beijing	2013	Chinese cabbage	JUJT00000000
4	Pb4	WQC3	Tongzhou district, Beijing	2013	Celery	This study
5	Pb5	Y02	Tongzhou district, Beijing	2013	Bok choy	This study
6	Pb6	Y03	Tongzhou district, Beijing	2013	Bok choy	JUJM00000000
7	Pb7	Y08	Tongzhou district, Beijing	2013	Bok choy	This study
8	Pb8	Y11	Daxing district, Beijing	2013	Bok choy	This study
9	Pb9	Y15	Daxing district, Beijing	2013	Bok choy	This study
10	Pb10	Y21	Daxing district, Beijing	2013	Bok choy	JUJJ00000000
11	Pb11	Y29	Daxing district, Beijing	2013	Bok choy	JUJK00000000
12	Pb12	Y46	Daxing district, Beijing	2013	Bok choy	JUJH00000000
13	Pb13	Y52	Daxing district, Beijing	2013	Bok choy	JUJC00000000
14	Pb14	Y60	Daxing district, Beijing	2013	Bok choy	JUJP00000000
15	Pb15	Y62	Daxing district, Beijing	2013	Bok choy	JUJD00000000
16	Pb16	Y64	Daxing district, Beijing	2013	Bok choy	JUJE00000000
17	Pb17	Y65	Daxing district, Beijing	2013	Bok choy	JUJN00000000
18	Pb18	Q34	Tongzhou district, Beijing	2014	Celery	This study
19	Pb19	141211440115GL-4-2	Guangzhou, Guangdong	2014	Cabbage	This study
20	Pb20	141211440115BC-2-2	Guangzhou, Guangdong	2014	Chinese cabbage	This study
21	Pb21	141211440115YC-6-1	Guangzhou, Guangdong	2014	Bok choy	This study
22	Pb22	141212440106BC-1	Guangzhou, Guangdong	2014	Chinese cabbage	This study
23	Pb23	KC-04	Changping district, Beijing	2015	Chinese cabbage	This study
24	Pb24	KC-08	Tongzhou district, Beijing	2015	Chinese cabbage	This study
25	Pb25	KC-09	Huairou district, Beijing	2015	Chinese cabbage	This study
26	Pb26	KC-21	Fangshan district, Beijing	2015	Chinese cabbage	This study
27	Pb27	KC-26	Daxing district, Beijing	2015	Chinese cabbage	This study
28	Pb28	KC-28	Daxing district, Beijing	2015	Chinese cabbage	This study
29	Pb29	WYC1	Daxing district, Beijing	2015	Bok choy	This study
30	Pb30	WYC2	Daxing district, Beijing	2015	Bok choy	This study
31	Pb31	WYC6	Daxing district, Beijing	2015	Bok choy	This study
32	Pb32	150812110115YC-10	Daxing district, Beijing	2015	Bok choy	This study
33	Pb33	150917110112GL-1	Tongzhou district, Beijing	2015	Cabbage	This study
34	Pb34	150812110115YC-12	Daxing district, Beijing	2015	Bok choy	This study
35	Pb35	WBC12	Tongzhou district, Beijing	2017	Chinese cabbage	This study
36	Pb36	BC-4-3	Guangzhou, Guangdong	2017	Chinese cabbage	This study
37	Pb37	BC-5-4	Guangzhou, Guangdong	2017	Chinese cabbage	This study
38	Pb38	BC-6-1	Guangzhou, Guangdong	2017	Chinese cabbage	This study
39	Pb39	BC-7-1	Guangzhou, Guangdong	2017	Chinese cabbage	This study
40	Pb40	BC-8-1	Guangzhou, Guangdong	2017	Chinese cabbage	This study
41	Pb41	BC3-2	Guangzhou, Guangdong	2018	Chinese cabbage	This study
42	Pb42	BC2-1	Guangzhou, Guangdong	2018	Chinese cabbage	This study
43	Pb43	YC6-3	Guangzhou, Guangdong	2018	Bok choy	This study
44	Pb44	BC1-2	Guangzhou, Guangdong	2018	Chinese cabbage	This study
45	Pb45	BC3-1	Guangzhou, Guangdong	2018	Chinese cabbage	This study
46	Pb46	YC4-1	Guangzhou, Guangdong	2018	Bok choy	This study
47	Pb47	GL11-3	Guangzhou, Guangdong	2018	Cabbage	This study
P. odoriferum strains
1	Po1	BCS7	Shunyi district, Beijing	2007	Chinese cabbage	CP009678
2	Po2	T4	Tongzhou district, Beijing	2010	Chinese cabbage	MTAN00000000
3	Po3	T5	Tongzhou district, Beijing	2010	Chinese cabbage	MTAR00000000
4	Po4	S6	Shunyi district, Beijing	2010	Chinese cabbage	MTAQ00000000
5	Po5	S6-2	Shunyi district, Beijing	2010	Chinese cabbage	MTAM00000000
6	Po6	QC01	Tongzhou district, Beijing	2012	Celery	This study
7	Po7	Q106	Huairou district, Beijing	2014	Celery	MTAK00000000
8	Po8	Q108	Daxing district, Beijing	2014	Celery	This study
9	Po9	Q112	Daxing district, Beijing	2014	Celery	This study
10	Po10	Q115	Daxing district, Beijing	2014	Celery	MTAL00000000
11	Po11	Q118	Daxing district, Beijing	2014	Celery	This study
12	Po12	Q124	Daxing district, Beijing	2014	Celery	This study
13	Po13	Q127	Daxing district, Beijing	2014	Celery	This study
14	Po14	Q142	Daxing district, Beijing	2014	Celery	MTAO00000000
15	Po15	Q166	Daxing district, Beijing	2014	Celery	MTAP00000000
16	Po16	Q32	Tongzhou district, Beijing	2014	Celery	MTAI00000000
17	Po17	Q47	Tongzhou district, Beijing	2014	Celery	MTAJ00000000
18	Po18	QC138	Daxing district, Beijing	2014	Celery	This study
19	Po19	QC18	Fangshan district, Beijing	2014	Celery	This study
20	Po20	QC3	Fangshan district, Beijing	2014	Celery	MTAG00000000
21	Po21	QC40=Q40	Tongzhou district, Beijing	2014	Celery	MTAH00000000
22	Po22	WQC4	Daxing district, Beijing	2013	Celery	This study
23	Po23	WQC6	Daxing district, Beijing	2014	Celery	This study
24	Po24	WQC7	Tongzhou district, Beijing	2014	Celery	This study
25	Po25	WQC9	Daxing district, Beijing	2014	Celery	This study
26	Po26	WQC13	Tongzhou district, Beijing	2014	Celery	This study
27	Po27	WQC15	Daxing district, Beijing	2014	Celery	This study
28	Po28	WQC17	Fangshan district, Beijing	2014	Celery	This study
29	Po29	WQC20	Fangshan district, Beijing	2014	Celery	This study
30	Po30	WQC35	Daxing district, Beijing	2014	Celery	This study
31	Po31	WBC30	Tongzhou district, Beijing	2017	Chinese cabbage	This study
32	Po32	WBC31	Tongzhou district, Beijing	2017	Chinese cabbage	This study
33	Po33	WBC32	Tongzhou district, Beijing	2017	Chinese cabbage	This study
34	Po34	WBC33	Tongzhou district, Beijing	2017	Chinese cabbage	This study
35	Po35	WBC34	Tongzhou district, Beijing	2017	Chinese cabbage	This study
36	Po36	WBC35	Tongzhou district, Beijing	2017	Chinese cabbage	This study
37	Po37	WBC36	Tongzhou district, Beijing	2017	Chinese cabbage	This study
38	Po38	WBC37	Tongzhou district, Beijing	2017	Chinese cabbage	This study
39	Po39	WBC38	Tongzhou district, Beijing	2017	Chinese cabbage	This study
40	Po40	WBC39	Tongzhou district, Beijing	2017	Chinese cabbage	This study
41	Po41	WBC40	Tongzhou district, Beijing	2017	Chinese cabbage	This study
42	Po42	QC37F-1	Tongzhou district, Beijing	2014	Celery	This study
43	Po43	QC119M-1	Daxing district, Beijing	2014	Celery	This study
44	Po44	QC170A-1	Daxing district, Beijing	2014	Celery	This study
45	Po45	QC28H-1	Tongzhou district, Beijing	2014	Celery	This study
46	Po46	180522110112SC-1-8	Tongzhou district, Beijing	2018	Lettuce	This study
P. versatile strains
1	Pv1	Ecc71	Netherlands	1960	Potato	This study

## Sheet: Table S2
Table S2. Genome-wide association signals for the virulence phenotype.
No.	Position	p value	Gene locus tag	Protein ID	Protein annotation
1	4432	0.000733178	BCS7_RS00020	WP_039494038.1	DNA topoisomerase (ATP-hydrolyzing) subunit B
2	19076	0.000299914	BCS7_RS00080	WP_039490269.1	oligopeptidase A
3	34061	0.000631094	BCS7_RS00130	WP_039490257.1	multispecies: glutathione-disulfide reductase
4	34070	0.000339382	BCS7_RS00130	WP_039490257.1	multispecies: glutathione-disulfide reductase
5	67166	0.000783162	BCS7_RS00280	WP_039490222.1	acyltransferase
6	72880	0.000698517	BCS7_RS00300	WP_039490218.1	xylose ABC transporter ATP-binding protein
7	82748	5.76e-05	BCS7_RS00345	WP_103165092.1	3-oxoacyl-ACP synthase
8	83324	0.000472164	BCS7_RS00345	WP_103165092.1	3-oxoacyl-ACP synthase
9	84773	5.09e-05	BCS7_RS00355	WP_103165090.1	MBL fold metallo-hydrolase
10	86306	0.000236464	BCS7_RS00360	WP_044207345.1	coenzyme F390 synthetase
11	88730	0.000661773	BCS7_RS00375	WP_044207348.1	acyl-CoA desaturase
12	108555	0.000142896	BCS7_RS00470	WP_039296411.1	multispecies: YicC family protein
13	114262	0.000284475	BCS7_RS00495	WP_039490180.1	ABC transporter permease subunit
14	115694	0.000136065	BCS7_RS00505	WP_103165082.1	glutathione ABC transporter substrate-binding protein
15	115809	0.0004106	BCS7_RS00505	WP_103165082.1	glutathione ABC transporter substrate-binding protein
16	119196	0.000385174	BCS7_RS00515	WP_044207383.1	L-Ala-D/L-Glu epimerase
17	130600	0.000665572	BCS7_RS00580	WP_103160456.1	lipid IV(A) 3-deoxy-D-manno-octulosonic acid transferase
19	150431	0.000723715	BCS7_RS00670	WP_039495077.1	murein hydrolase activator EnvC
20	152296	4.89e-06	BCS7_RS00680	WP_010283737.1	multispecies: protein-export chaperone SecB
21	155707	0.000641726	BCS7_RS00700	WP_039495071.1	DMT family transporter
22	156172	0.000574883	BCS7_RS00700	WP_039495071.1	DMT family transporter
23	169858	0.000817633	BCS7_RS00740	WP_010298625.1	multispecies: phosphoenolpyruvate carboxylase
24	174536	0.000580992	BCS7_RS00765	WP_146043356.1	acetylornithine deacetylase
25	189035	0.000500842	BCS7_RS00835	WP_103162602.1	4-hydroxy-3-polyprenylbenzoate decarboxylase
26	189308	0.000340092	BCS7_RS00835	WP_103162602.1	4-hydroxy-3-polyprenylbenzoate decarboxylase
27	189842	0.000775623	BCS7_RS00835	WP_103162602.1	4-hydroxy-3-polyprenylbenzoate decarboxylase
28	190281	0.000601243	BCS7_RS00840	WP_039494721.1	NAD(P)H-flavin reductase
29	190977	6.42e-05	BCS7_RS00845	WP_103165066.1	acetyl-CoA C-acyltransferase FadA
30	190981	5.13e-05	BCS7_RS00845	WP_103165066.1	acetyl-CoA C-acyltransferase FadA
31	191194	0.000295931	BCS7_RS00845	WP_103165066.1	acetyl-CoA C-acyltransferase FadA
32	206440	0.00053215	BCS7_RS00910	WP_039495320.1	type I pantothenate kinase
33	206605	0.000498117	BCS7_RS00910	WP_039495320.1	type I pantothenate kinase
34	210206	0.000359206	BCS7_RS00945	WP_010285488.1	multispecies: preprotein translocase subunit SecE
35	210293	0.000453539	BCS7_RS00945	WP_010285488.1	multispecies: preprotein translocase subunit SecE
36	210431	0.000773649	BCS7_RS00945	WP_010285488.1	multispecies: preprotein translocase subunit SecE
37	211035	0.000419119	BCS7_RS00950	WP_005970339.1	multispecies: transcription termination/antitermination protein NusG
39	307380	0.000685978	BCS7_RS01390	WP_103164578.1	NAD-dependent succinate-semialdehyde dehydrogenase
40	336029	0.000124117	BCS7_RS01555	WP_039493048.1	glutamate synthase large subunit
41	373723	0.000433223	BCS7_RS01725	WP_039491765.1	TonB-dependent receptor
42	373777	2.57e-05	BCS7_RS01725	WP_039491765.1	TonB-dependent receptor
44	440748	0.000616982	BCS7_RS02025	WP_103160148.1	valine--tRNA ligase
46	499676	0.00061569	BCS7_RS02290	WP_103164607.1	rhamnulokinase
47	499743	0.000414141	BCS7_RS02290	WP_103164607.1	rhamnulokinase
49	512805	0.00046896	BCS7_RS02365	WP_010285299.1	multispecies: TIGR00645 family protein
50	517972	0.000275177	BCS7_RS02405	WP_039493871.1	FAD-dependent 2-octaprenylphenol hydroxylase
51	525358	0.000299502	BCS7_RS02445	WP_039493863.1	DNA repair protein RadA
52	541721	0.000807288	BCS7_RS02515	WP_103164613.1	(2,3-dihydroxybenzoyl)adenylate synthase
54	676718	0.000773649	BCS7_RS03080	WP_039491234.1	translation initiation factor IF-2
55	676783	8.12e-05	BCS7_RS03080	WP_039491234.1	translation initiation factor IF-2
56	689996	0.000651909	BCS7_RS03145	WP_039491212.1	GIY-YIG nuclease family protein
57	708837	0.000327203	BCS7_RS03250	WP_039491191.1	acetolactate decarboxylase
58	708933	0.000609243	BCS7_RS03250	WP_039491191.1	acetolactate decarboxylase
61	773630	0.000177519	BCS7_RS03525	WP_103164649.1	TolC family protein
64	796643	0.000187677	BCS7_RS03605	WP_039491081.1	aminotransferase class I/II-fold pyridoxal phosphate-dependent enzyme
65	797871	6.82e-05	BCS7_RS03610	WP_039491079.1	L,D-transpeptidase family protein
66	801517	0.000577352	BCS7_RS03625	WP_044209521.1	pyruvate:ferredoxin (flavodoxin) oxidoreductase
67	829442	0.00078399	BCS7_RS03805	WP_039491035.1	DNA repair protein RecN
68	829610	0.00069156	BCS7_RS03805	WP_039491035.1	DNA repair protein RecN
69	831738	0.000254998	BCS7_RS03815	WP_039491031.1	multispecies: nucleotide exchange factor GrpE
70	831779	0.000107785	BCS7_RS03815	WP_039491031.1	multispecies: nucleotide exchange factor GrpE
71	832993	3.06e-05	BCS7_RS03820	WP_029368458.1	multispecies: Nramp family divalent metal transporter
72	844633	0.000591778	BCS7_RS03875	WP_039491019.1	LacI family DNA-binding transcriptional regulator
73	876369	0.000738186	BCS7_RS03995	WP_103165259.1	insulinase family protein
74	876927	0.000159677	BCS7_RS03995	WP_103165259.1	insulinase family protein
75	892094	0.000226859	BCS7_RS04060	WP_044208003.1	phosphoenolpyruvate-protein phosphotransferase PtsI
76	899527	0.000485842	BCS7_RS04095	WP_010301415.1	multispecies: 3,4-dihydroxy-2-butanone-4-phosphate synthase
77	904041	0.000654603	BCS7_RS04115	WP_103160949.1	nitric oxide reductase transcriptional regulator NorR
78	904050	0.000654603	BCS7_RS04115	WP_103160949.1	nitric oxide reductase transcriptional regulator NorR
79	904263	0.00044907	BCS7_RS04115	WP_103160949.1	nitric oxide reductase transcriptional regulator NorR
80	910283	0.000197301	BCS7_RS04150	WP_039494075.1	LysR family transcriptional regulator
81	910625	4.71e-05	BCS7_RS04150	WP_039494075.1	LysR family transcriptional regulator
82	910843	0.000124793	BCS7_RS04150	WP_039494075.1	LysR family transcriptional regulator
83	916739	0.000342064	BCS7_RS04185	WP_103165267.1	MFS transporter
84	917685	0.000195467	BCS7_RS04185	WP_103165267.1	MFS transporter
85	1070938	0.000237703	BCS7_RS04895	WP_103157921.1	L-asparagine permease
86	1091028	0.000201901	BCS7_RS04995	WP_039490611.1	multispecies: prolipoprotein diacylglyceryl transferase
87	1094700	0.000420948	BCS7_RS05025	WP_039490353.1	exodeoxyribonuclease V subunit gamma
88	1095685	0.000308486	BCS7_RS05025	WP_039490353.1	exodeoxyribonuclease V subunit gamma
91	1127021	3.36e-05	BCS7_RS05135	WP_010296350.1	multispecies: transcriptional regulator GcvA
92	1127321	0.000553309	BCS7_RS05135	WP_010296350.1	multispecies: transcriptional regulator GcvA
93	1133183	0.000318021	BCS7_RS05165	WP_039490389.1	SecY-interacting protein
94	1139099	0.000160407	BCS7_RS05195	WP_103164971.1	bifunctional uridylyltransferase/uridylyl-removing protein GlnD
95	1142700	0.000773649	BCS7_RS05210	WP_039490399.1	elongation factor Ts
96	1144904	0.000590006	BCS7_RS05230	WP_044206297.1	1-deoxy-D-xylulose-5-phosphate reductoisomerase
97	1157320	0.000579179	BCS7_RS05285	WP_039490409.1	DNA polymerase III subunit alpha
98	1164633	0.000562985	BCS7_RS05320	WP_080735420.1	envelope stress response activation lipoprotein NlpE
99	1175264	5.6e-05	BCS7_RS05360	WP_044206587.1	sulfite exporter TauE/SafE family protein
100	1181211	0.000339929	BCS7_RS05395	WP_044206565.1	FCD domain-containing protein
101	1183845	0.000657487	BCS7_RS05405	WP_039490441.1	pectate lyase
102	1187379	0.000150858	BCS7_RS05415	WP_039490445.1	HlyD family type I secretion periplasmic adaptor subunit
103	1213285	0.000333997	BCS7_RS05465	WP_039490455.1	methyl-accepting chemotaxis protein
104	1213286	0.000333997	BCS7_RS05465	WP_039490455.1	methyl-accepting chemotaxis protein
105	1276439	0.000604344	BCS7_RS05745	WP_103164958.1	SmdB family multidrug efflux ABC transporter permease/ATP-binding protein
106	1279589	0.000564654	BCS7_RS05760	WP_103157874.1	ammonium transporter AmtB
107	1281781	0.000288259	BCS7_RS05770	WP_039490514.1	multispecies: YbaY family lipoprotein
108	1315487	3.77e-05	BCS7_RS05910	WP_039485995.1	multispecies: right-handed parallel beta-helix repeat-containing protein
111	1397894	0.000410401	BCS7_RS06275	WP_010298756.1	multispecies: lipoyl synthase
112	1401938	0.000553081	BCS7_RS06295	WP_039488872.1	endolytic peptidoglycan transglycosylase RlpA
113	1407340	0.000605038	BCS7_RS06325	WP_039488878.1	DNA polymerase III subunit delta
114	1440762	0.00064049	BCS7_RS06500	WP_039488914.1	multispecies: alpha-D-glucose phosphate-specific phosphoglucomutase
116	1459392	0.000748312	BCS7_RS06590	WP_039488943.1	citrate synthase
117	1463392	0.000476893	BCS7_RS06610	WP_010299189.1	multispecies: succinate dehydrogenase iron-sulfur subunit
118	1474728	0.000108475	BCS7_RS06645	WP_039488956.1	multispecies: cytochrome d ubiquinol oxidase subunit II
120	1485433	0.000256691	BCS7_RS06725	WP_039488966.1	nicotinamide riboside transporter PnuC
121	1485436	0.000187073	BCS7_RS06725	WP_039488966.1	nicotinamide riboside transporter PnuC
122	1504530	0.0002136	BCS7_RS06810	WP_039488981.1	LacI family DNA-binding transcriptional regulator
125	1519320	0.00067199	BCS7_RS06865	WP_103164847.1	formate dehydrogenase-N subunit alpha
126	1520531	0.000223871	BCS7_RS06870	WP_103164904.1	methionine--tRNA ligase
127	1530138	0.000812975	BCS7_RS06905	WP_039492605.1	multispecies: TerC family protein
128	1550604	0.000132685	BCS7_RS07005	WP_103164865.1	NADP-dependent phosphogluconate dehydrogenase
129	1550605	0.000543541	BCS7_RS07005	WP_103164865.1	NADP-dependent phosphogluconate dehydrogenase
130	1550610	0.000223862	BCS7_RS07005	WP_103164865.1	NADP-dependent phosphogluconate dehydrogenase
131	1550649	0.000110925	BCS7_RS07005	WP_103164865.1	NADP-dependent phosphogluconate dehydrogenase
133	1560764	0.000128841	BCS7_RS07050	WP_039492443.1	diguanylate cyclase AdrA
134	1569825	0.000248023	BCS7_RS07090	WP_039492428.1	sugar ABC transporter ATP-binding protein
135	1603592	0.000821488	BCS7_RS07220	WP_010285873.1	multispecies: response regulator transcription factor
136	1608694	0.00042401	BCS7_RS07245	WP_039492777.1	dicarboxylate/amino acid:cation symporter
137	1647491	0.000723816	BCS7_RS07380	WP_103164884.1	TonB-dependent receptor
138	1658321	6.36e-05	BCS7_RS07415	WP_103158149.1	class I SAM-dependent methyltransferase
139	1659628	0.000459616	BCS7_RS07420	WP_103160613.1	helix-turn-helix transcriptional regulator
140	1666701	0.000404728	BCS7_RS07445	WP_103158152.1	ABC transporter permease subunit
141	1762638	0.000323705	BCS7_RS07915	WP_103160639.1	ABC transporter ATP-binding protein
142	1762692	0.000764546	BCS7_RS07915	WP_103160639.1	ABC transporter ATP-binding protein
143	1762812	0.000119076	BCS7_RS07915	WP_103160639.1	ABC transporter ATP-binding protein
144	1762836	0.000521272	BCS7_RS07915	WP_103160639.1	ABC transporter ATP-binding protein
145	1765842	0.000793098	BCS7_RS07925	WP_103164562.1	TonB-dependent receptor
146	1765877	0.000513855	BCS7_RS07925	WP_103164562.1	TonB-dependent receptor
147	1765891	0.000638328	BCS7_RS07925	WP_103164562.1	TonB-dependent receptor
148	1765892	0.000793098	BCS7_RS07925	WP_103164562.1	TonB-dependent receptor
149	1768194	5.99e-05	BCS7_RS07930	WP_103164380.1	ABC transporter substrate-binding protein
150	1793297	2.06e-05	BCS7_RS08060	WP_103164388.1	ATP-dependent DNA helicase DinG
151	1793300	2.06e-05	BCS7_RS08060	WP_103164388.1	ATP-dependent DNA helicase DinG
152	1794170	0.000678603	BCS7_RS08060	WP_103164388.1	ATP-dependent DNA helicase DinG
153	1805520	0.000219548	BCS7_RS08125	WP_103164392.1	phage tail sheath subtilisin-like domain-containing protein
154	1805529	0.000219548	BCS7_RS08125	WP_103164392.1	phage tail sheath subtilisin-like domain-containing protein
155	1809966	0.000601665	BCS7_RS08150	WP_103164565.1	phage tail tape measure protein
161	1863280	0.000180923	BCS7_RS08480	WP_146619748.1	Bcr/CflA family multidrug efflux MFS transporter
162	1879821	0.00015522	BCS7_RS08555	WP_039490137.1	sugar efflux transporter SetB
163	1885738	1e-05	BCS7_RS08580	WP_039489972.1	YeiH family putative sulfate export transporter
164	1888291	0.000614383	BCS7_RS08590	WP_039489965.1	amino acid permease
165	1893865	0.000338739	BCS7_RS08605	WP_039300863.1	multispecies: ABC transporter permease
166	1895019	0.000741687	BCS7_RS08610	WP_044204734.1	sugar ABC transporter ATP-binding protein
167	1908072	0.000500931	BCS7_RS08665	WP_103160384.1	30S ribosomal protein S12 methylthiotransferase RimO
168	1908594	0.000753633	BCS7_RS08665	WP_103160384.1	30S ribosomal protein S12 methylthiotransferase RimO
169	1926979	0.00052613	BCS7_RS08755	WP_039357800.1	multispecies: putrescine ABC transporter permease PotI
170	1931522	0.000488043	BCS7_RS08780	WP_015839956.1	multispecies: arginine ABC transporter permease ArtQ
171	1945946	0.000773649	BCS7_RS08860	WP_103160376.1	ATP-dependent Clp protease ATP-binding subunit ClpA
172	1991567	0.000657114	BCS7_RS09035	WP_103164440.1	SDR family oxidoreductase
173	2006858	0.000264862	BCS7_RS09105	WP_039489828.1	flagellar brake protein
174	2031549	0.000173698	BCS7_RS09205	WP_103164444.1	chromosome partition protein MukB
175	2036853	0.000483405	BCS7_RS09225	WP_103160363.1	aspartate/tyrosine/aromatic aminotransferase
176	2037465	0.000130178	BCS7_RS09225	WP_103160363.1	aspartate/tyrosine/aromatic aminotransferase
177	2039635	0.00012028	BCS7_RS09235	WP_010307810.1	multispecies: asparagine--tRNA ligase
178	2039779	0.000209183	BCS7_RS09235	WP_010307810.1	multispecies: asparagine--tRNA ligase
179	2040136	0.000713177	BCS7_RS09235	WP_010307810.1	multispecies: asparagine--tRNA ligase
180	2050083	0.000612404	BCS7_RS09265	WP_044204947.1	bifunctional 23S rRNA (guanine(2069)-N(7))-methyltransferase RlmK/23S rRNA (guanine(2445)-N(2))-methyltransferase RlmL
185	2057763	0.000723261	BCS7_RS09300	WP_103164450.1	cache domain-containing protein
186	2060043	0.000504404	BCS7_RS09315	WP_044204879.1	phosphatase
187	2069314	0.000175557	BCS7_RS09360	WP_103164452.1	arginine--tRNA ligase
188	2095226	0.000716685	BCS7_RS09475	WP_010310094.1	multispecies: pyruvate kinase
189	2197094	0.000613713	BCS7_RS10040	WP_039489652.1	sensor histidine kinase
190	2212582	0.000472514	BCS7_RS10115	WP_103164523.1	phenylalanine--tRNA ligase subunit beta
191	2222119	0.000136393	BCS7_RS10165	WP_103159913.1	multispecies: alpha/beta hydrolase
192	2222143	0.000413221	BCS7_RS10165	WP_103159913.1	multispecies: alpha/beta hydrolase
193	2234378	0.000389181	BCS7_RS10225	WP_103164527.1	fructosamine kinase family protein
194	2251378	0.000648975	BCS7_RS10305	WP_103159909.1	aminodeoxychorismate synthase component 1
198	2329475	0.000204136	BCS7_RS10710	WP_039489506.1	anthranilate synthase component 1
199	2348732	0.000198885	BCS7_RS10790	WP_103164541.1	electron transport complex subunit RsxC
200	2349593	0.000785856	BCS7_RS10795	WP_010296123.1	multispecies: electron transport complex subunit RsxB
201	2362819	0.000400585	BCS7_RS10850	WP_103164572.1	adenosine deaminase
202	2374235	0.000222575	BCS7_RS10895	WP_010296067.1	multispecies: ATP-dependent dethiobiotin synthetase BioD
203	2463272	0.000587521	BCS7_RS11325	WP_103165331.1	ABC transporter substrate-binding protein
204	2523131	0.00026764	BCS7_RS11575	WP_103165388.1	AvrE-family type 3 secretion system effector
205	2555751	0.000687055	BCS7_RS11720	WP_103164797.1	type III secretion protein
206	2558952	0.000793521	BCS7_RS11745	WP_103167635.1	type III secretion system export apparatus subunit SctT
207	2585345	0.000357285	BCS7_RS11850	WP_146619762.1	TauD/TfdA family dioxygenase
209	2603645	0.000375589	BCS7_RS11960	WP_103164781.1	nitrate reductase subunit alpha
210	2603789	0.000257264	BCS7_RS11960	WP_103164781.1	nitrate reductase subunit alpha
211	2604906	0.000554637	BCS7_RS11960	WP_103164781.1	nitrate reductase subunit alpha
212	2605374	0.000497111	BCS7_RS11960	WP_103164781.1	nitrate reductase subunit alpha
213	2610361	0.000524651	BCS7_RS11970	WP_103164780.1	nitrate/nitrite two-component system sensor histidine kinase NarX
214	2631112	0.000134065	BCS7_RS12055	WP_103164775.1	ATP-dependent RNA helicase HrpA
215	2631115	0.000616354	BCS7_RS12055	WP_103164775.1	ATP-dependent RNA helicase HrpA
216	2631124	0.000514381	BCS7_RS12055	WP_103164775.1	ATP-dependent RNA helicase HrpA
217	2679795	0.000306529	BCS7_RS12255	WP_010295823.1	multispecies: peptide ABC transporter permease SapC
218	2679798	0.000434556	BCS7_RS12255	WP_010295823.1	multispecies: peptide ABC transporter permease SapC
219	2680193	0.000691103	BCS7_RS12255	WP_010295823.1	multispecies: peptide ABC transporter permease SapC
221	2682605	0.000388298	BCS7_RS12270	WP_044205018.1	enoyl-ACP reductase FabI
222	2682788	0.000294748	BCS7_RS12270	WP_044205018.1	enoyl-ACP reductase FabI
223	2686021	0.000761975	BCS7_RS12285	WP_103164765.1	flavocytochrome c
224	2686651	0.000125153	BCS7_RS12285	WP_103164765.1	flavocytochrome c
225	2692178	0.000562795	BCS7_RS12300	WP_044205027.1	FdhF/YdeP family oxidoreductase
227	2709480	0.000204745	BCS7_RS12380	WP_103164761.1	aconitate hydratase AcnA
228	2711181	0.000678271	BCS7_RS12385	WP_039489177.1	dicarboxylate/amino acid:cation symporter
229	2723445	0.000266196	BCS7_RS12450	WP_039489169.1	C40 family peptidase
231	2766119	0.000544457	BCS7_RS12680	WP_103164754.1	nucleoside hydrolase
232	2766657	0.000405761	BCS7_RS12680	WP_103164754.1	nucleoside hydrolase
234	2785661	0.000322385	BCS7_RS12765	WP_039489095.1	multispecies: hypothetical protein
235	2805319	0.000333809	BCS7_RS12835	WP_158020520.1	ABC transporter substrate-binding protein
236	2809806	0.000780799	BCS7_RS12855	WP_103164744.1	lipoate--protein ligase A
237	2810875	0.000262431	BCS7_RS12865	WP_103157766.1	vitamin B12 ABC transporter ATP-binding protein BtuD
238	2812612	0.000674766	BCS7_RS12875	WP_103164742.1	vitamin B12 ABC transporter permease BtuC
239	2821273	0.00045385	BCS7_RS12920	WP_103164810.1	transcription-repair coupling factor
241	2829398	0.000448828	BCS7_RS12945	WP_010297275.1	multispecies: glycine zipper 2TM domain-containing protein
243	2861482	0.00024158	BCS7_RS13115	WP_039489007.1	rhodanese-related sulfurtransferase
244	2870106	0.000390659	BCS7_RS13145	WP_103164731.1	PepSY domain-containing protein
245	2870144	0.00082562	BCS7_RS13145	WP_103164731.1	PepSY domain-containing protein
246	2881067	0.000737659	BCS7_RS13225	WP_044205248.1	CoA-binding protein
247	2919647	0.000374946	BCS7_RS13390	WP_044205918.1	flagellar hook-basal body complex protein FliE
248	2925523	0.000657355	BCS7_RS13420	WP_103164720.1	flagellar hook-length control protein FliK
249	2933577	0.000213982	BCS7_RS13465	WP_044205886.1	flagellar hook-associated protein FlgK
251	2937065	0.000696969	BCS7_RS13485	WP_011093286.1	multispecies: flagellar basal-body rod protein FlgG
252	2937068	0.000722972	BCS7_RS13485	WP_011093286.1	multispecies: flagellar basal-body rod protein FlgG
253	2949457	0.000111198	BCS7_RS13560	WP_014915918.1	multispecies: protein-glutamate O-methyltransferase CheR
254	3127840	0.000758221	BCS7_RS14305	WP_103160718.1	efflux RND transporter periplasmic adaptor subunit
255	3137468	0.000749285	BCS7_RS14350	WP_103165043.1	aminotransferase class IV
256	3160723	0.00028682	BCS7_RS14460	WP_103162571.1	multispecies: sugar ABC transporter substrate-binding protein
257	3165113	0.000794487	BCS7_RS14485	WP_103165032.1	nitrate reductase
258	3165761	0.000732155	BCS7_RS14485	WP_103165032.1	nitrate reductase
259	3165893	0.000103611	BCS7_RS14485	WP_103165032.1	nitrate reductase
260	3168738	0.000554178	BCS7_RS14490	WP_103165064.1	nitrite reductase small subunit NirD
261	3177971	0.000172042	BCS7_RS14525	WP_103165028.1	tail fiber assembly protein
262	3182602	0.000583785	BCS7_RS14550	WP_039491544.1	DUF202 domain-containing protein
263	3207083	0.000486468	BCS7_RS14660	WP_103165022.1	NADH-quinone oxidoreductase subunit NuoG
264	3207161	0.000303654	BCS7_RS14660	WP_103165022.1	NADH-quinone oxidoreductase subunit NuoG
265	3250948	0.000556932	BCS7_RS14885	WP_103157977.1	TSUP family transporter
266	3251032	0.000240386	BCS7_RS14885	WP_103157977.1	TSUP family transporter
267	3252246	0.00078429	BCS7_RS14890	WP_039491495.1	penicillin-insensitive murein endopeptidase
268	3252415	0.000755099	BCS7_RS14895	WP_039491494.1	chorismate synthase
269	3253755	0.000814356	BCS7_RS14900	WP_039491493.1	50S ribosomal protein L3 N(5)-glutamine methyltransferase
270	3315818	0.000495765	BCS7_RS15185	WP_103160342.1	hypothetical protein
272	3369780	0.000591929	BCS7_RS15445	WP_103164952.1	UDP-4-amino-4-deoxy-L-arabinose aminotransferase
273	3382971	0.000370722	BCS7_RS15510	WP_010280336.1	multispecies: helix-turn-helix transcriptional regulator
274	3399501	0.00034747	BCS7_RS15575	WP_044206683.1	galactose-1-phosphate uridylyltransferase
275	3452324	0.000746873	BCS7_RS15795	WP_103164928.1	peptidase M4 family protein
276	3481230	0.000408048	BCS7_RS15950	WP_039475118.1	multispecies: iron ABC transporter permease
277	3481234	0.000793922	BCS7_RS15950	WP_039475118.1	multispecies: iron ABC transporter permease
278	3481294	0.000106816	BCS7_RS15950	WP_039475118.1	multispecies: iron ABC transporter permease
279	3488629	0.000800089	BCS7_RS15985	WP_103164921.1	3-phenylpropionate MFS transporter
280	3503517	0.000108424	BCS7_RS16035	WP_103164917.1	phosphoribosylformylglycinamidine synthase
281	3504558	0.000326874	BCS7_RS16035	WP_103164917.1	phosphoribosylformylglycinamidine synthase
282	3506462	0.000608781	BCS7_RS16040	WP_039495018.1	membrane-bound lytic murein transglycosylase MltF
283	3506720	9.9e-05	BCS7_RS16040	WP_039495018.1	membrane-bound lytic murein transglycosylase MltF
284	3507916	0.000217486	BCS7_RS16050	WP_039495020.1	acid phosphatase AphA
285	3507973	0.000144371	BCS7_RS16050	WP_039495020.1	acid phosphatase AphA
287	3509080	0.000202798	BCS7_RS16055	WP_039495022.1	N-acetylmuramic acid 6-phosphate etherase
291	3540216	0.000606228	BCS7_RS16140	WP_044206885.1	elongation factor 4
292	3545504	0.000445995	BCS7_RS16170	WP_039493342.1	tRNA1(Val) (adenine(37)-N6)-methyltransferase
293	3566773	0.000539543	BCS7_RS16295	WP_039493366.1	vitamin B12 ABC transporter substrate-binding protein BtuF
296	3603431	0.000537987	BCS7_RS16465	WP_039281728.1	multispecies: class 1b ribonucleoside-diphosphate reductase subunit beta
297	3627763	0.000762394	BCS7_RS16595	WP_044209082.1	class I SAM-dependent methyltransferase
298	3643533	0.000703616	BCS7_RS16700	WP_103161061.1	nicotinamide-nucleotide amidase
299	3646320	0.000600365	BCS7_RS16720	WP_039494462.1	GGDEF domain-containing protein
301	3651387	0.00042172	BCS7_RS16740	WP_103165359.1	bacteriocin immunity protein
302	3738365	0.000502286	BCS7_RS17130	WP_103165380.1	beta-Ala-His dipeptidase
303	3750348	0.000434066	BCS7_RS17180	WP_103165374.1	S-methyl-5-thioribose-1-phosphate isomerase
304	3761973	0.000233969	BCS7_RS17240	WP_103165354.1	acireductone dioxygenase
305	3798494	0.000272684	BCS7_RS17420	WP_103165345.1	bifunctional acetate--CoA ligase family protein/GNAT family N-acetyltransferase
306	3802569	0.000679602	BCS7_RS17430	WP_039494518.1	multispecies: MFS transporter
308	3809420	0.000308786	BCS7_RS17465	WP_039494653.1	D-glycero-beta-D-manno-heptose 1,7-bisphosphate 7-phosphatase
309	3839080	0.000532469	BCS7_RS17610	WP_103165208.1	hypothetical protein
310	3861952	0.00078458	BCS7_RS17695	WP_044202585.1	two-component sensor histidine kinase BarA
311	3863737	0.000244528	BCS7_RS17695	WP_044202585.1	two-component sensor histidine kinase BarA
312	3868652	0.000536353	BCS7_RS17715	WP_044202581.1	glucarate dehydratase
317	3893361	0.000297954	BCS7_RS17795	WP_103165195.1	multifunctional CCA addition/repair protein
318	3893691	8.01e-05	BCS7_RS17795	WP_103165195.1	multifunctional CCA addition/repair protein
319	3895507	0.000753099	BCS7_RS17805	WP_010287496.1	multispecies: bifunctional dihydroneopterin aldolase/7,8-dihydroneopterin epimerase
320	3898475	0.000644404	BCS7_RS17820	WP_010278977.1	multispecies: inorganic diphosphatase
321	3898762	0.000238288	BCS7_RS17820	WP_010278977.1	multispecies: inorganic diphosphatase
322	3900894	0.000793968	BCS7_RS17830	WP_103165193.1	translocation/assembly module TamB
323	3911250	0.000216677	BCS7_RS17865	WP_039490901.1	bifunctional 2\\'3\\'-cyclic-nucleotide 2\\'-phosphodiesterase/3\\'-nucleotidase
324	3921892	0.00031771	BCS7_RS17925	WP_039490888.1	methyl-accepting chemotaxis protein
325	3944579	0.000745137	BCS7_RS18040	WP_039490863.1	lysophospholipid transporter LplT
326	3957606	0.000339878	BCS7_RS18100	WP_103160664.1	LysR family transcriptional regulator
327	3974487	0.00037221	BCS7_RS18190	WP_010295094.1	multispecies: Hcp family type VI secretion system effector
328	3980691	0.000770212	BCS7_RS18225	WP_103165176.1	excinuclease ABC subunit UvrA
329	3980694	0.000795449	BCS7_RS18225	WP_103165176.1	excinuclease ABC subunit UvrA
330	4001634	0.000539604	BCS7_RS18295	WP_039470140.1	multispecies: sugar ABC transporter permease
331	4002918	0.000248946	BCS7_RS18300	WP_044208251.1	sn-glycerol-3-phosphate ABC transporter ATP-binding protein UgpC
332	4003487	0.000368582	BCS7_RS18305	WP_039507092.1	multispecies: glycoside hydrolase family 88 protein
333	4005492	0.000480204	BCS7_RS18310	WP_103157614.1	hypothetical protein
334	4005651	6.76e-05	BCS7_RS18310	WP_103157614.1	hypothetical protein
335	4016531	0.000105336	BCS7_RS18360	WP_044208231.1	D-threonate 4-phosphate dehydrogenase
336	4016801	3.91e-05	BCS7_RS18360	WP_044208231.1	D-threonate 4-phosphate dehydrogenase
337	4021631	0.000304594	BCS7_RS18380	WP_039490795.1	sodium:solute symporter family protein
338	4083881	0.000361458	BCS7_RS18640	WP_044202982.1	multispecies: cell division protein FtsW
339	4091665	0.000242671	BCS7_RS18675	WP_039490748.1	16S rRNA (cytosine(1402)-N(4))-methyltransferase RsmH
340	4103152	7.19e-05	BCS7_RS18725	WP_010298066.1	multispecies: 3-isopropylmalate dehydratase large subunit
342	4151436	7.63e-05	BCS7_RS18945	WP_039490709.1	FKBP-type peptidyl-prolyl cis-trans isomerase
343	4152513	0.000716786	BCS7_RS18955	WP_103157643.1	isoleucine--tRNA ligase
344	4153114	0.00025873	BCS7_RS18955	WP_103157643.1	isoleucine--tRNA ligase
345	4169615	0.000713567	BCS7_RS19025	WP_039490697.1	multispecies: threonine synthase
346	4179843	0.00076851	BCS7_RS19075	WP_039490688.1	trp operon repressor
347	4183167	0.000333507	BCS7_RS19085	WP_010300532.1	multispecies: energy-dependent translational throttle protein EttA
348	4217237	0.000455094	BCS7_RS19240	WP_039490669.1	FtsH protease activity modulator HflK
349	4219187	0.000188995	BCS7_RS19245	WP_039490668.1	GTPase HflX
350	4220943	0.000124991	BCS7_RS19260	WP_103165314.1	DNA mismatch repair endonuclease MutL
351	4247186	0.000469728	BCS7_RS19365	WP_072014021.1	MFS transporter
352	4260407	0.000415936	BCS7_RS19435	WP_103165303.1	lipocalin family protein
353	4267277	0.000473396	BCS7_RS19480	WP_044202652.1	lysine-sensitive aspartokinase 3
355	4284659	0.000790536	BCS7_RS19525	WP_103165300.1	malate synthase A
356	4284848	0.000822718	BCS7_RS19525	WP_103165300.1	malate synthase A
357	4305005	0.000773649	BCS7_RS19640	WP_002919257.1	multispecies: 30S ribosomal protein S11
358	4305023	0.000773649	BCS7_RS19640	WP_002919257.1	multispecies: 30S ribosomal protein S11
359	4305026	0.000773649	BCS7_RS19640	WP_002919257.1	multispecies: 30S ribosomal protein S11
360	4305035	0.000773649	BCS7_RS19640	WP_002919257.1	multispecies: 30S ribosomal protein S11
361	4305044	0.000773649	BCS7_RS19640	WP_002919257.1	multispecies: 30S ribosomal protein S11
362	4305047	0.000773649	BCS7_RS19640	WP_002919257.1	multispecies: 30S ribosomal protein S11
363	4306130	0.000773649	BCS7_RS19655	WP_010286083.1	multispecies: preprotein translocase subunit SecY
364	4309316	0.000354292	BCS7_RS19685	WP_005970261.1	multispecies: 30S ribosomal protein S8
365	4311030	0.000773649	BCS7_RS19705	WP_000613954.1	multispecies: 50S ribosomal protein L14
366	4314574	0.000773649	BCS7_RS19745	WP_005970277.1	multispecies: 50S ribosomal protein L23
367	4318737	0.000125415	BCS7_RS19775	WP_010277443.1	multispecies: elongation factor Tu
368	4319236	0.000826869	BCS7_RS19780	WP_039492198.1	elongation factor G
369	4319259	0.000773649	BCS7_RS19780	WP_039492198.1	elongation factor G
371	4345934	0.000489805	BCS7_RS19920	WP_039492155.1	aspartate aminotransferase family protein
373	4375440	0.000779643	BCS7_RS20030	WP_039492131.1	uroporphyrinogen-III C-methyltransferase
374	4375494	0.000288486	BCS7_RS20030	WP_039492131.1	uroporphyrinogen-III C-methyltransferase
375	4398451	0.000223415	BCS7_RS20145	WP_103165216.1	ribosome-associated heat shock protein Hsp15
376	4398455	0.000348195	BCS7_RS20145	WP_103165216.1	ribosome-associated heat shock protein Hsp15
379	4468305	0.000401571	BCS7_RS20425	WP_039492995.1	1,4-alpha-glucan branching protein GlgB
380	4471918	5.7e-05	BCS7_RS20430	WP_039492993.1	sensor histidine kinase
381	4471988	0.000127989	BCS7_RS20430	WP_039492993.1	sensor histidine kinase
382	4478036	0.000218922	BCS7_RS20460	WP_039492985.1	multispecies: gluconate operon transcriptional repressor GntR
383	4485216	0.00080401	BCS7_RS20490	WP_039492973.1	glycerol-3-phosphate transporter
384	4486812	0.000388921	BCS7_RS20495	WP_103165239.1	glycerophosphodiester phosphodiesterase
385	4489125	0.000464802	BCS7_RS20505	WP_039492971.1	lysophospholipase L2
386	4492879	0.000619783	BCS7_RS20525	WP_103158218.1	phospholipase A
387	4506905	0.000760215	BCS7_RS20600	WP_010294567.1	multispecies: class I adenylate cyclase
388	4507219	0.000533529	BCS7_RS20600	WP_010294567.1	multispecies: class I adenylate cyclase
389	4524180	0.000256666	BCS7_RS20665	WP_044207244.1	amidohydrolase
391	4565440	0.000568098	BCS7_RS20860	WP_103165253.1	threonine ammonia-lyase,biosynthetic
392	4565441	0.000568098	BCS7_RS20860	WP_103165253.1	threonine ammonia-lyase,biosynthetic
393	4566071	4.72e-05	BCS7_RS20860	WP_103165253.1	threonine ammonia-lyase,biosynthetic
394	4567818	0.000509438	BCS7_RS20865	WP_040033254.1	multispecies: dihydroxy-acid dehydratase
395	4567879	0.000456989	BCS7_RS20865	WP_040033254.1	multispecies: dihydroxy-acid dehydratase
396	4567881	0.000456989	BCS7_RS20865	WP_040033254.1	multispecies: dihydroxy-acid dehydratase
397	4571417	0.000514746	BCS7_RS20880	WP_044207196.1	acetolactate synthase 2 catalytic subunit
398	4571423	0.000334223	BCS7_RS20880	WP_044207196.1	acetolactate synthase 2 catalytic subunit
399	4571471	0.000813213	BCS7_RS20880	WP_044207196.1	acetolactate synthase 2 catalytic subunit
400	4571473	0.000813213	BCS7_RS20880	WP_044207196.1	acetolactate synthase 2 catalytic subunit
402	4590342	0.000552737	BCS7_RS20970	WP_039491815.1	tRNA (uridine(54)-C5)-methyltransferase TrmA
403	4592707	0.000104192	BCS7_RS20985	WP_103165167.1	Si-specific NAD(P)(+) transhydrogenase
404	4603724	0.000633497	BCS7_RS21030	WP_103160806.1	bifunctional aspartate kinase/homoserine dehydrogenase II
405	4603774	0.000378406	BCS7_RS21030	WP_103160806.1	bifunctional aspartate kinase/homoserine dehydrogenase II
406	4613935	0.000372924	BCS7_RS21080	WP_039491848.1	DNA-binding transcriptional regulator CytR
407	4624808	0.000804419	BCS7_RS21140	WP_039491865.1	DUF805 domain-containing protein
408	4630277	0.000581057	BCS7_RS21170	WP_039491874.1	DUF3142 domain-containing protein
410	4679757	0.000405587	BCS7_RS21365	WP_103160787.1	sn-glycerol-3-phosphate ABC transporter permease UgpA
411	4679763	0.000119934	BCS7_RS21365	WP_103160787.1	sn-glycerol-3-phosphate ABC transporter permease UgpA
412	4685943	0.000453043	BCS7_RS21400	WP_103162663.1	four-carbon acid sugar kinase family protein
413	4769619	0.000702365	BCS7_RS21745	WP_039493810.1	ABC transporter ATP-binding protein
414	4770091	0.000170088	BCS7_RS21750	WP_039493808.1	dipeptide ABC transporter ATP-binding protein
415	4799541	0.000616759	BCS7_RS21895	WP_039493765.1	ABC transporter ATP-binding protein
417	4816470	0.000165417	BCS7_RS21965	WP_039493729.1	NAD(P)/FAD-dependent oxidoreductase
418	4832892	0.000653585	BCS7_RS22045	WP_103165289.1	kdo(2)-lipid A phosphoethanolamine 7\\'\\'-transferase
419	4833194	0.000170317	BCS7_RS22045	WP_103165289.1	kdo(2)-lipid A phosphoethanolamine 7\\'\\'-transferase
420	4836769	0.000773649	BCS7_RS22065	WP_039493702.1	bifunctional GTP diphosphokinase/guanosine-3\\'5\\'-bis pyrophosphate 3\\'-pyrophosphohydrolase
421	4840604	0.000712199	BCS7_RS22075	WP_103165290.1	ATP-dependent DNA helicase RecG
423	4848094	6.74e-05	BCS7_RS22105	WP_010681432.1	multispecies: ABC transporter substrate-binding protein
424	4861835	0.000466734	BCS7_RS22160	WP_044208135.1	right-handed parallel beta-helix repeat-containing protein
425	4873819	0.000808903	BCS7_RS22220	WP_039493969.1	FMN-binding protein MioC
426	4885787	0.000517665	BCS7_RS22270	WP_044208163.1	ribose ABC transporter ATP-binding protein RbsA
427	4890049	0.000490405	BCS7_RS22290	WP_044208170.1	ribose operon transcriptional repressor RbsR
428	4900761	0.000663974	BCS7_RS22340	WP_103165110.1	DNA polymerase I
Note: Bold genes are associated with both phenotypes of lesion area and cellulase activity

## Sheet: Table S3
Table S3. Genome-wide association signals for the cellulase activity phenotype.
No.	Position	p value	Gene locus tag	Protein ID	Protein annotation
1	4735	0.000762936	BCS7_RS00020	WP_039494038.1	DNA topoisomerase (ATP-hydrolyzing) subunit B
2	7097	0.000349838	BCS7_RS00025	WP_044207927.1	MFS transporter
3	36805	0.000406437	BCS7_RS00150	WP_103165099.1	thiol:disulfide interchange protein DsbG
4	50951	8.68364e-05	BCS7_RS00215	WP_010296572.1	multispecies: sulfite exporter TauE/SafE family protein
5	156310	0.000268795	BCS7_RS00700	WP_039495071.1	DMT family transporter
6	160770	0.000586699	BCS7_RS00715	WP_039495065.1	MCP four helix bundle domain-containing protein
7	165978	0.000160543	BCS7_RS00730	WP_039494749.1	multispecies: uridine phosphorylase
8	167390	8.52848e-05	BCS7_RS00735	WP_039494747.1	tyrosine-protein phosphatase
9	184143	0.000106561	BCS7_RS00805	WP_103165068.1	Sec-independent protein translocase subunit TatA
10	184253	0.000762736	BCS7_RS00805	WP_103165068.1	Sec-independent protein translocase subunit TatA
11	184679	0.000538462	BCS7_RS00810	WP_103165067.1	Sec-independent protein translocase subunit TatB
12	233814	0.000792386	BCS7_RS01040	WP_103165367.1	uroporphyrinogen decarboxylase
13	276190	0.000231488	BCS7_RS01250	WP_010300275.1	multispecies: tRNA dihydrouridine synthase DusB
14	288178	3.91693e-05	BCS7_RS01315	WP_103157998.1	oxidoreductase
15	292969	0.000745262	BCS7_RS01330	WP_039470319.1	multispecies: rod shape-determining protein MreC
16	324461	0.000731514	BCS7_RS01500	WP_039354621.1	multispecies: UDP-N-acetylglucosamine 1-carboxyvinyltransferase
17	328480	0.00037673	BCS7_RS01515	WP_039493055.1	DUF1043 family protein
18	390504	0.000634363	BCS7_RS01795	WP_039491743.1	multispecies: TRAP transporter large permease
19	440805	0.000475268	BCS7_RS02025	WP_103160148.1	valine--tRNA ligase
20	440808	0.000475268	BCS7_RS02025	WP_103160148.1	valine--tRNA ligase
21	611037	0.000780088	BCS7_RS02780	WP_039491359.1	YgjV family protein
22	680190	0.000575083	BCS7_RS03100	WP_039491229.1	polyribonucleotide nucleotidyltransferase
23	727725	0.000406437	BCS7_RS03340	WP_103157428.1	bifunctional protein-disulfide isomerase/oxidoreductase DsbC
24	728379	0.000709683	BCS7_RS03345	WP_103164642.1	single-stranded-DNA-specific exonuclease RecJ
25	757935	0.000736353	BCS7_RS03490	WP_103164646.1	type II secretion system F family protein
26	787697	0.000323992	BCS7_RS03570	WP_103164655.1	TonB-dependent siderophore receptor
27	837858	0.000337496	BCS7_RS03845	WP_103164667.1	extracellular solute-binding protein
28	864696	0.000469105	BCS7_RS03955	WP_103165256.1	NADP-dependent oxaloacetate-decarboxylating malate dehydrogenase
29	878678	0.00075018	BCS7_RS04000	WP_103165260.1	ABC transporter ATP-binding protein/permease
30	1068822	0.000244207	BCS7_RS04890	WP_103164982.1	ornithine decarboxylase
33	1143358	0.000348032	BCS7_RS05215	WP_010296404.1	multispecies: UMP kinase
34	1152952	0.000386489	BCS7_RS05260	WP_039490407.1	multispecies: UDP-3-O-(3-hydroxymyristoyl)glucosamine N-acyltransferase
35	1184184	0.000166404	BCS7_RS05405	WP_039490441.1	pectate lyase
38	1350739	0.000656611	BCS7_RS06045	WP_103164822.1	co-chaperone YbbN
39	1355278	0.000609029	BCS7_RS06065	WP_103164823.1	ABC transporter permease
40	1370343	0.000630436	BCS7_RS06145	WP_039362141.1	multispecies: DUF441 domain-containing protein
41	1457990	0.000418694	BCS7_RS06580	WP_103164838.1	endonuclease VIII
42	1466014	0.000331433	BCS7_RS06615	WP_039488946.1	2-oxoglutarate dehydrogenase E1 component
43	1469160	0.000252064	BCS7_RS06625	WP_039488950.1	ADP-forming succinate--CoA ligase subunit beta
44	1497421	0.000341605	BCS7_RS06775	WP_039488974.1	UDP-glucose 4-epimerase GalE
47	1629068	0.000406684	BCS7_RS07315	WP_039492754.1	HTH-type transcriptional regulator Cbl
48	1642477	0.000196302	BCS7_RS07360	WP_103164883.1	TolC family outer membrane protein
49	1768212	0.00076367	BCS7_RS07935	WP_103157177.1	iron ABC transporter permease
50	1773477	0.000209909	BCS7_RS07960	WP_039493445.1	ATP-dependent RNA helicase RhlE
51	1781307	9.05202e-05	BCS7_RS08000	WP_103164382.1	S-methylmethionine permease
52	1782949	0.000491428	BCS7_RS08010	WP_103162906.1	hypothetical protein
53	1856041	0.000780057	BCS7_RS08440	WP_103164417.1	LPS biosynthesis-modulating metalloenzyme YejM
54	1877698	0.000633411	BCS7_RS08540	WP_039489978.1	GTP-binding protein
55	1878202	0.00027991	BCS7_RS08545	WP_010277377.1	multispecies: elongation factor P-like protein YeiP
56	1900157	0.000464587	BCS7_RS08635	WP_039489950.1	S-(hydroxymethyl)glutathione dehydrogenase/class III alcohol dehydrogenase
57	1902915	0.000207599	BCS7_RS08645	WP_044204737.1	Tar ligand binding domain-containing protein
58	1924240	0.000631676	BCS7_RS08740	WP_039489923.1	spermidine/putrescine ABC transporter substrate-binding protein PotF
59	1960156	0.000194865	BCS7_RS08905	WP_103164435.1	DNA translocase FtsK 4TM domain-containing protein
60	1964307	0.000402277	BCS7_RS08920	WP_103164437.1	serine--tRNA ligase
61	1987549	0.000519437	BCS7_RS09015	WP_039489850.1	bifunctional histidinol-phosphatase/imidazoleglycerol-phosphate dehydratase HisB
62	2016896	0.000598771	BCS7_RS09150	WP_103164443.1	ComEC family protein
63	2058162	0.000607562	BCS7_RS09300	WP_103164450.1	cache domain-containing protein
64	2058168	0.000664702	BCS7_RS09300	WP_103164450.1	cache domain-containing protein
65	2073700	0.000636805	BCS7_RS09375	WP_103164453.1	tRNA 5-methoxyuridine(34)/uridine 5-oxyacetic acid(34) synthase CmoB
66	2095319	0.000306476	BCS7_RS09475	WP_010310094.1	multispecies: pyruvate kinase
67	2099678	0.000236431	BCS7_RS09495	WP_103164456.1	formate-dependent phosphoribosylglycinamide formyltransferase
68	2176919	0.000418229	BCS7_RS09930	WP_039489683.1	two-component system sensor histidine kinase PhoQ
69	2278877	0.000720003	BCS7_RS10460	WP_044204613.1	YeaH/YhbH family protein
70	2283608	0.000415159	BCS7_RS10475	WP_103159898.1	aldo/keto reductase
71	2301094	0.000245491	BCS7_RS10575	WP_039489541.1	UTP--glucose-1-phosphate uridylyltransferase GalU
72	2302594	0.000692616	BCS7_RS10590	WP_039489539.1	thymidine kinase
73	2307414	0.000760098	BCS7_RS10600	WP_044204554.1	oligopeptide ABC transporter substrate-binding protein OppA
74	2314334	0.000373119	BCS7_RS10625	WP_010295215.1	multispecies: murein tripeptide/oligopeptide ABC transporter ATP binding protein OppF
75	2343063	0.000445183	BCS7_RS10765	WP_044204527.1	dipeptide/tripeptide permease DtpA
76	2390410	9.93373e-05	BCS7_RS10970	WP_052038092.1	glycoside hydrolase family 10 protein
77	2390559	0.000183482	BCS7_RS10970	WP_052038092.1	glycoside hydrolase family 10 protein
78	2409924	0.000787214	BCS7_RS11075	WP_103157303.1	virulence factor SrfB
79	2425348	0.000292776	BCS7_RS11140	WP_010274967.1	multispecies: Re/Si-specific NAD(P)(+) transhydrogenase subunit beta
81	2451906	0.00023268	BCS7_RS11275	WP_103165336.1	PTS cellobiose/arbutin/salicin transporter subunit IIBC
82	2453111	0.000465248	BCS7_RS11280	WP_040031494.1	multispecies: LacI family DNA-binding transcriptional regulator
83	2486386	0.000354248	BCS7_RS11420	WP_103165330.1	extracellular solute-binding protein
85	2563460	0.000372367	BCS7_RS11765	WP_039489317.1	multispecies: methionine ABC transporter ATPase
86	2563610	8.25414e-05	BCS7_RS11765	WP_039489317.1	multispecies: methionine ABC transporter ATPase
87	2604171	6.79562e-05	BCS7_RS11960	WP_103164781.1	nitrate reductase subunit alpha
88	2605611	0.000468633	BCS7_RS11960	WP_103164781.1	nitrate reductase subunit alpha
89	2677688	0.000360423	BCS7_RS12245	WP_103159808.1	peptide ABC transporter substrate-binding protein SapA
90	2677712	0.000278038	BCS7_RS12245	WP_103159808.1	peptide ABC transporter substrate-binding protein SapA
91	2719988	0.000353912	BCS7_RS12425	WP_010276609.1	multispecies: transcriptional regulator SlyA
93	2782435	0.000641399	BCS7_RS12750	WP_039359497.1	multispecies: Fe-S cluster assembly ATPase SufC
94	2789215	0.00055856	BCS7_RS12775	WP_039489092.1	FAD-binding oxidoreductase
95	2811838	0.000706546	BCS7_RS12870	WP_044205156.1	glutathione peroxidase
96	2835292	0.000701205	BCS7_RS12980	WP_039489045.1	purine nucleoside phosphoramidase
97	2854274	0.000314474	BCS7_RS13075	WP_103164734.1	ribonuclease E
98	2885910	3.28795e-05	BCS7_RS13250	WP_039494951.1	TIGR01666 family membrane protein
99	2940460	0.00034185	BCS7_RS13500	WP_039471454.1	multispecies: flagellar hook assembly protein FlgD
100	3158871	0.00046792	BCS7_RS14455	WP_103165035.1	sugar ABC transporter ATP-binding protein
102	3185098	0.000734677	BCS7_RS14560	WP_103165025.1	multispecies: PLP-dependent aminotransferase family protein
103	3190944	0.000376197	BCS7_RS14595	WP_072014120.1	ABC-F family ATPase
104	3230867	0.000806252	BCS7_RS14785	WP_039491511.1	ABC transporter permease
105	3232532	0.000762984	BCS7_RS14795	WP_039471300.1	multispecies: transporter substrate-binding domain-containing protein
106	3318633	0.000271353	BCS7_RS15200	WP_103164946.1	molybdate ABC transporter substrate-binding protein
107	3318763	0.00035349	BCS7_RS15200	WP_103164946.1	molybdate ABC transporter substrate-binding protein
108	3331827	0.000659829	BCS7_RS15275	WP_039492246.1	type II secretion system ATPase GspE
109	3333098	0.000383801	BCS7_RS15280	WP_039492247.1	type II secretion system secretin GspD
110	3343978	0.000686524	BCS7_RS15325	WP_039492262.1	D-amino-acid transaminase
111	3424518	0.000490217	BCS7_RS15655	WP_103158058.1	MFS transporter
112	3441748	0.00063016	BCS7_RS15745	WP_039492394.1	LysR family transcriptional regulator
113	3452144	0.000280289	BCS7_RS15795	WP_103164928.1	peptidase M4 family protein
114	3458315	0.000517075	BCS7_RS15830	WP_103164927.1	histidine--tRNA ligase
115	3484886	0.000425803	BCS7_RS15965	WP_039493547.1	MCP four helix bundle domain-containing protein
116	3498128	0.000713773	BCS7_RS16020	WP_039360727.1	multispecies: two-component system response regulator GlrR
117	3606136	0.00065941	BCS7_RS16490	WP_044206813.1	hydroxyacylglutathione hydrolase
120	3695646	0.000569968	BCS7_RS16945	WP_039494769.1	type VI secretion system membrane subunit TssM
121	3763965	0.000487668	BCS7_RS17255	WP_103165352.1	pyridoxal phosphate-dependent aminotransferase
122	3815125	0.000573458	BCS7_RS17495	WP_039494663.1	proline--tRNA ligase
123	3824188	0.000357667	BCS7_RS17545	WP_039494703.1	multispecies: amino acid ABC transporter ATP-binding protein
126	3927744	0.000180305	BCS7_RS17960	WP_052038105.1	HAMP domain-containing protein
127	4009698	0.000501708	BCS7_RS18330	WP_039490804.1	glucosamine kinase
128	4094620	0.000478038	BCS7_RS18690	WP_039490747.1	catabolite repressor/activator
129	4095712	0.00030576	BCS7_RS18695	WP_010681718.1	multispecies: acetolactate synthase small subunit
130	4128137	0.000613961	BCS7_RS18830	WP_103165138.1	RNA polymerase-associated protein RapA
131	4227085	0.000600492	BCS7_RS19280	WP_103165313.1	tRNA epoxyqueuosine(34) reductase QueG
132	4230174	0.000288035	BCS7_RS19290	WP_039490660.1	alkyl hydroperoxide reductase subunit C
133	4230357	0.000219725	BCS7_RS19290	WP_039490660.1	alkyl hydroperoxide reductase subunit C
134	4230498	0.000302503	BCS7_RS19290	WP_039490660.1	alkyl hydroperoxide reductase subunit C
135	4267334	0.000707612	BCS7_RS19480	WP_044202652.1	lysine-sensitive aspartokinase 3
136	4277198	0.000491262	BCS7_RS19505	WP_039475729.1	multispecies: methionine synthase
137	4278449	0.000711857	BCS7_RS19505	WP_039475729.1	multispecies: methionine synthase
138	4303203	0.000192394	BCS7_RS19630	WP_039495044.1	DNA-directed RNA polymerase subunit alpha
139	4318338	0.000769953	BCS7_RS19775	WP_010277443.1	multispecies: elongation factor Tu
140	4344122	0.000184798	BCS7_RS19905	WP_010297039.1	multispecies: phosphoribulokinase
141	4381916	0.000780057	BCS7_RS20060	WP_039492123.1	tryptophan--tRNA ligase
142	4388809	0.000130323	BCS7_RS20095	WP_103165220.1	DNA uptake porin HofQ
143	4391098	0.000332034	BCS7_RS20115	WP_103165217.1	pilus assembly protein PilM
144	4391913	0.000632369	BCS7_RS20120	WP_039492101.1	peptidoglycan glycosyltransferase/peptidoglycan DD-transpeptidase MrcA
145	4392081	0.000797041	BCS7_RS20120	WP_039492101.1	peptidoglycan glycosyltransferase/peptidoglycan DD-transpeptidase MrcA
147	4481091	0.000205016	BCS7_RS20470	WP_103165236.1	anaerobic glycerol-3-phosphate dehydrogenase subunit C
148	4525457	0.000156545	BCS7_RS20675	WP_039492914.1	amino acid ABC transporter permease
149	4525601	0.000142776	BCS7_RS20675	WP_039492914.1	amino acid ABC transporter permease
150	4525832	0.000142001	BCS7_RS20675	WP_039492914.1	amino acid ABC transporter permease
151	4567096	0.000336361	BCS7_RS20865	WP_040033254.1	multispecies: dihydroxy-acid dehydratase
152	4567600	0.000509695	BCS7_RS20865	WP_040033254.1	multispecies: dihydroxy-acid dehydratase
153	4567999	0.000517311	BCS7_RS20865	WP_040033254.1	multispecies: dihydroxy-acid dehydratase
154	4628280	0.000425912	BCS7_RS21160	WP_039474891.1	multispecies: N-carbamoylputrescine amidase
155	4773340	0.000423164	BCS7_RS21765	WP_039493802.1	multispecies: ABC transporter substrate-binding protein
156	4809977	0.000780088	BCS7_RS21940	WP_039493741.1	FAD-dependent oxidoreductase
157	4843483	0.000582062	BCS7_RS22085	WP_103165291.1	AsmA family protein
158	4852376	0.000206212	BCS7_RS22130	WP_039275952.1	multispecies: phosphate ABC transporter permease PstA
Note: Bold genes are associated with both phenotypes of lesion area and cellulase activity

## Sheet: Table S4
Table S4. Epistatic loci identified for the virulence phenotype.
No.	Position pair	p value	p.adjust
1	19076_1183845	3.26e-07	0.0292528
2	82748_108555	1.39e-06	0.0162902
3	82748_152296	2.61e-07	0.00518886
4	82748_189035	2.55e-06	0.0402752
5	82748_373777	1.78e-06	0.0364839
6	82748_910625	1.33e-06	0.0191262
7	82748_1094700	6.71e-06	0.04363
8	82748_1133183	4.81e-06	0.038882
9	82748_1187379	1.39e-06	0.0107384
10	82748_1213285	7.65e-06	0.0495686
11	82748_1213286	7.65e-06	0.0495686
12	82748_1281781	1.36e-06	0.0225831
13	82748_1318581	2.24e-06	0.0113692
14	82748_1550604	2.35e-06	0.0241827
15	82748_1550605	6.09e-06	0.0494342
16	82748_1550649	1.84e-06	0.0218975
17	82748_1560764	4.51e-07	0.00110399
18	82748_1658321	1.91e-06	0.0121791
19	82748_1659628	7.95e-07	0.0236098
20	82748_1762638	2.43e-07	0.00333281
21	82748_1762692	3.03e-07	0.00494414
22	82748_1762836	1.97e-06	0.0427969
23	82748_1861687	3.47e-06	0.0402929
24	82748_1861979	4.8e-06	0.0381149
25	82748_1863067	2.95e-06	0.0246945
26	82748_1863280	2.96e-06	0.0323168
27	82748_1879821	1.62e-06	0.0199198
28	82748_1885738	1.57e-06	0.0394647
29	82748_1926979	4.73e-06	0.0147955
30	82748_2037465	1.16e-06	0.0174825
31	82748_2039635	1.43e-06	0.0122066
32	82748_2050083	4.54e-06	0.0408089
33	82748_2069314	1.55e-06	0.0117061
34	82748_2222119	5.07e-06	0.0200244
35	82748_2234378	1.82e-07	0.00330825
36	82748_2265304	4.85e-06	0.0304173
37	82748_2329475	1.05e-05	0.0325132
38	82748_2586599	9.09e-07	0.0158732
39	82748_2603645	3.08e-06	0.0424428
40	82748_2603789	2e-06	0.0228355
41	82748_2805319	6.21e-06	0.0377265
42	82748_2810875	3.72e-06	0.0307827
43	82748_2861482	6.55e-06	0.0272865
44	82748_2870106	2.63e-06	0.0340257
45	82748_2919647	1.68e-06	0.0379871
46	82748_2925523	2.26e-07	0.00340597
47	82748_2949457	3.35e-06	0.0263507
48	82748_3165893	2.67e-06	0.01287
49	82748_3182602	5.56e-07	0.01097
50	82748_3382971	5.37e-06	0.0447247
51	82748_3399501	2.54e-06	0.0396096
52	82748_3504558	1.32e-06	0.0290101
53	82748_3506720	9.33e-07	0.0396233
54	82748_3575457	1.69e-06	0.0232261
55	82748_3650299	6.93e-07	0.0104242
56	82748_3887920	5.06e-06	0.0324694
57	82748_3893691	1.94e-06	0.0178978
58	82748_3921892	5.87e-06	0.0474845
59	82748_3957606	3.04e-06	0.0365715
60	82748_4005651	2.57e-07	0.00329682
61	82748_4103152	2.5e-06	0.0253101
62	82748_4115286	2.77e-07	0.00118221
63	82748_4153114	1.53e-06	0.0128304
64	82748_4219187	3.11e-06	0.0304795
65	82748_4220943	8.5e-07	0.0155276
66	82748_4318737	3.41e-06	0.0417687
67	82748_4398451	3.6e-06	0.0303581
68	82748_4398455	4.85e-06	0.0304173
69	82748_4443349	4.25e-06	0.0462563
70	82748_4471918	3.72e-06	0.046116
71	82748_4485216	1.42e-06	0.0098442
72	82748_4679763	3.63e-06	0.0256879
73	82748_4770091	2.96e-06	0.0109076
74	84773_108555	1.09e-06	0.0189801
75	84773_152296	3.9e-07	0.0133346
76	84773_373777	7.52e-07	0.0323175
77	84773_797871	8.53e-07	0.0342581
78	84773_910625	9.34e-07	0.0207599
79	84773_1164633	3.4e-07	0.00756179
80	84773_1318581	2.77e-06	0.0339624
81	84773_1560764	3.25e-07	0.00423284
82	84773_1658321	1.41e-06	0.0148975
83	84773_1659628	2.91e-07	0.0180204
84	84773_1762638	7.92e-08	0.00302681
85	84773_1762692	9.64e-08	0.00409048
86	84773_1762836	7.3e-07	0.0331542
87	84773_1926979	5.08e-06	0.0457029
88	84773_2037465	1.22e-06	0.0362426
89	84773_2039635	1.73e-06	0.0321296
90	84773_2040136	1.03e-07	0.00735271
91	84773_2050083	3.34e-06	0.0486573
92	84773_2069314	1.73e-06	0.0301591
93	84773_2222119	3.24e-06	0.0484239
94	84773_2234378	5.67e-08	0.00261638
95	84773_2586599	3.27e-07	0.0144201
96	84773_2603789	2.05e-06	0.0494959
97	84773_2925523	6.96e-08	0.00281157
98	84773_2933577	1.31e-06	0.0444215
99	84773_2949457	2.9e-06	0.0358874
100	84773_3165893	3.6e-06	0.0413738
101	84773_3182602	1.87e-07	0.00847239
102	84773_3650299	2.51e-07	0.010072
103	84773_3893691	2.55e-06	0.0484297
104	84773_4005651	2.08e-07	0.00775221
105	84773_4103152	1.71e-06	0.0487995
106	84773_4115286	1.8e-06	0.0313492
107	84773_4220943	8.86e-07	0.0306481
108	84773_4471918	1.16e-06	0.0300122
109	84773_4770091	3.42e-06	0.0353584
110	119196_152296	9.82e-07	0.0240852
111	119196_373777	1.28e-06	0.01963
112	119196_3182602	1.18e-06	0.0240017
113	119196_3893691	3.42e-06	0.0340242
114	119196_4005651	2.17e-06	0.046752
115	119196_4103152	2.92e-06	0.0262153
116	119196_4115286	2.27e-06	0.0228089
117	152296_373777	5.67e-07	0.0341937
118	152296_708837	6.7e-07	0.0325227
119	152296_832993	8.99e-07	0.0434821
120	152296_1187379	5.48e-07	0.0291035
121	152296_1560764	8.06e-07	0.0334429
122	152296_2040136	5.81e-07	0.0481712
123	152296_3545504	8.28e-07	0.036697
124	152296_4005651	3.91e-07	0.0229259
125	152296_4103152	6.97e-07	0.0287912
126	152296_4816470	7.89e-07	0.0447863
127	152296_4833194	6.57e-07	0.0347232
128	189308_3566773	1.82e-07	0.0141102
129	189308_4592707	3.99e-07	0.0407394
130	190981_4021631	5.79e-07	0.0417568
131	206440_3566773	4.87e-07	0.0468111
132	206440_3911250	8.95e-08	0.00928072
133	210206_373777	4.37e-06	0.0418823
134	210206_1762638	4.28e-06	0.0423396
135	210206_2234378	3.01e-06	0.0383438
136	210206_2805319	4.09e-06	0.0202908
137	210206_2861482	7.92e-06	0.0268383
138	210206_2925523	3.39e-06	0.0357656
139	210206_4005651	2.8e-06	0.0284495
140	210293_1762638	4.28e-06	0.0423396
141	210293_2234378	3.01e-06	0.0383438
142	210293_2805319	4.09e-06	0.0202908
143	210293_2925523	3.39e-06	0.0357656
144	210293_4005651	4.09e-06	0.047653
145	285855_1127021	4.37e-07	0.0412023
146	285855_2881067	6e-07	0.0380706
147	285855_3761973	1.83e-07	0.0161318
148	285855_4486812	8.3e-08	0.0061936
149	373777_708933	6.75e-07	0.0248469
150	373777_773630	2.7e-07	0.0181932
151	373777_797871	5.25e-07	0.0327561
152	373777_801517	5.77e-07	0.0122437
153	373777_910843	5.42e-07	0.027472
154	373777_1095685	4.35e-07	0.0132834
155	373777_1175264	2.43e-07	0.0204145
156	373777_1318581	1.46e-06	0.0438335
157	373777_1397894	1.06e-06	0.038877
158	373777_1474728	5.09e-07	0.0264718
159	373777_1550604	9.33e-07	0.0344288
160	373777_1560764	9.14e-08	0.0018155
161	373777_1569825	6.21e-07	0.0117608
162	373777_1658321	6.76e-07	0.0196285
163	373777_1666701	7.21e-07	0.0308436
164	373777_1762638	1.9e-07	0.0126995
165	373777_1762692	2.56e-07	0.0177344
166	373777_1762836	3.51e-07	0.0216557
167	373777_1768194	7.52e-07	0.022879
168	373777_1885738	3.59e-07	0.0213133
169	373777_1908072	5.89e-07	0.0399241
170	373777_1926979	2.12e-06	0.0489199
171	373777_2037465	7.19e-07	0.0367746
172	373777_2039635	8.28e-07	0.0311418
173	373777_2039779	7.06e-07	0.0332976
174	373777_2050083	1.07e-06	0.034019
175	373777_2069314	8.18e-07	0.0292106
176	373777_2222119	1.74e-06	0.0388193
177	373777_2234378	1.69e-07	0.0122442
178	373777_2251378	3.25e-07	0.0104212
179	373777_2329475	8.84e-07	0.0121415
180	373777_2586599	3.08e-07	0.0203953
181	373777_2603789	1.13e-06	0.0499613
182	373777_2680193	1.08e-07	0.00635812
183	373777_2682467	8.67e-07	0.0389293
184	373777_2682605	4.59e-07	0.0199613
185	373777_2682788	2.93e-07	0.0199786
186	373777_2686651	5.6e-07	0.0482208
187	373777_2766657	7.21e-07	0.0310901
188	373777_2925523	4.82e-07	0.0343512
189	373777_2933577	4.75e-07	0.0255324
190	373777_2949457	1.33e-06	0.0476093
191	373777_3165893	1.66e-06	0.0471517
192	373777_3182602	2.73e-07	0.0184773
193	373777_3504558	6.43e-07	0.038662
194	373777_3506720	3.12e-07	0.0249202
195	373777_3575457	4.27e-07	0.0186231
196	373777_3650299	5.64e-07	0.0393036
197	373777_3809420	7.1e-07	0.0252469
198	373777_3887776	1.8e-06	0.0472118
199	373777_3980691	7.29e-07	0.043605
200	373777_4005651	5.73e-07	0.0342562
201	373777_4016531	5.7e-07	0.0323542
202	373777_4016801	4.5e-07	0.0331883
203	373777_4115286	3.81e-07	0.0127136
204	373777_4153114	1.09e-06	0.0425025
205	373777_4220943	4.93e-07	0.027612
206	373777_4471918	5.75e-07	0.0202785
207	373777_4485216	7.66e-07	0.0296857
208	373777_4679763	1.53e-06	0.0470984
209	373777_4685943	5.3e-08	0.00333713
210	373777_4770091	1.61e-06	0.0407258
211	373777_4800432	4.25e-07	0.0198823
212	373777_4833194	6.32e-07	0.0300822
213	676783_3566773	2.41e-07	0.0226139
214	676783_3911250	1.06e-07	0.0108407
215	676783_4486812	4.26e-07	0.0321487
216	676783_4566071	6.93e-07	0.0473404
217	689996_1164633	1.84e-06	0.0366688
218	689996_1885738	1.17e-06	0.0451771
219	708837_1560764	2.04e-06	0.0219808
220	708837_1658321	1.69e-06	0.0119699
221	708837_1762638	8.02e-07	0.0259302
222	708837_1762692	1.26e-06	0.0444081
223	708837_2222119	4.79e-06	0.0155561
224	708837_2234378	7.73e-07	0.0295358
225	708837_2329475	2.8e-06	0.0138548
226	708837_2925523	9.45e-07	0.0315084
227	708837_2933577	1.04e-06	0.0251092
228	708837_3506720	5.3e-07	0.0259809
229	708837_4005651	1.15e-06	0.0370411
230	708837_4115286	1.66e-06	0.0285846
231	708837_4471918	2.77e-06	0.0393362
232	708933_1187379	2.76e-06	0.026556
233	708933_1762638	1.63e-06	0.0408058
234	708933_2234378	1.61e-06	0.0488772
235	708933_3182602	1.78e-06	0.0451624
236	708933_4005651	1.12e-06	0.0210925
237	708933_4115286	3.43e-06	0.0397006
238	773630_776993	5.17e-08	0.00528188
239	773630_797871	3.15e-07	0.030659
240	773630_910625	1.13e-07	0.00865026
241	773630_1157320	4.71e-07	0.0333743
242	773630_1175264	3.55e-07	0.0366358
243	773630_1183845	1.31e-07	0.00826191
244	773630_1187379	2.91e-07	0.0214735
245	773630_1401938	2.26e-07	0.0203379
246	773630_1474728	1.71e-07	0.0138176
247	773630_1481628	5.7e-07	0.0329622
248	773630_1485436	6.26e-07	0.0383
249	773630_1504530	7.98e-07	0.0369926
250	773630_1509621	5.31e-07	0.0314025
251	773630_1519320	5.99e-07	0.0455569
252	773630_1550604	5.12e-07	0.034865
253	773630_1550610	3.4e-07	0.0271862
254	773630_1550649	3.8e-07	0.0276233
255	773630_1603592	2.62e-07	0.0195185
256	773630_1762812	2.05e-07	0.0144089
257	773630_1768194	1.11e-07	0.00632807
258	773630_1885738	1.67e-07	0.0165788
259	773630_1908072	1.99e-07	0.0198677
260	773630_2031549	8.4e-08	0.00777967
261	773630_2039635	5.99e-07	0.0410687
262	773630_2039779	3e-07	0.0243546
263	773630_2197094	2.15e-07	0.0221966
264	773630_2463272	3.07e-07	0.0281609
265	773630_2610361	6.43e-07	0.0313132
266	773630_2631112	2.82e-07	0.0259268
267	773630_2686651	2.29e-07	0.0236323
268	773630_2693830	3.56e-07	0.0254686
269	773630_2785205	2.21e-08	0.00184757
270	773630_2785661	4.96e-08	0.0039447
271	773630_3452324	3.9e-07	0.023424
272	773630_3481230	2.89e-07	0.021555
273	773630_3481234	4.47e-07	0.0340823
274	773630_3481294	9.12e-08	0.00724101
275	773630_3603431	2.78e-07	0.0223959
276	773630_3809420	5.17e-07	0.0424029
277	773630_3863737	1.28e-07	0.0127768
278	773630_3888994	4.79e-08	0.00500647
279	773630_3895507	4.72e-07	0.0264311
280	773630_3980694	3.33e-07	0.0295741
281	773630_4005492	1.3e-07	0.0107242
282	773630_4016801	8e-08	0.00833484
283	773630_4083881	3.66e-07	0.0188406
284	773630_4103152	7.36e-09	0.000354785
285	773630_4115286	2.53e-07	0.0170838
286	773630_4151436	3.46e-07	0.02487
287	773630_4247186	2.26e-07	0.015619
288	773630_4270022	1.25e-07	0.00931251
289	773630_4478036	1.77e-07	0.0169485
290	773630_4506905	4.31e-07	0.0444184
291	773630_4524180	3.79e-07	0.0350901
292	773630_4571417	9.02e-07	0.0476256
293	773630_4571423	4.45e-07	0.0282193
294	773630_4590342	2.45e-07	0.0246961
295	773630_4603724	5.81e-07	0.0386884
296	773630_4603774	1.38e-07	0.00777331
297	773630_4624808	7.87e-07	0.0410387
298	773630_4679757	7.63e-07	0.0432016
299	773630_4679763	4.09e-07	0.0218442
300	776993_1762638	5.91e-07	0.0486378
301	776993_2234378	4.71e-07	0.0408587
302	776993_2925523	4.63e-07	0.0384231
303	776993_4005651	5.13e-07	0.0373447
304	796386_1127021	4.61e-07	0.0362064
305	796386_3566773	3.67e-07	0.0337993
306	796386_3761973	5.17e-07	0.0355727
307	796386_3911250	2.3e-07	0.0228658
308	796386_4356460	4.29e-07	0.0418073
309	796386_4486812	2.63e-07	0.0187403
310	796643_1164633	4.07e-06	0.0309677
311	796643_1762638	8.46e-07	0.00896806
312	796643_1762692	1.23e-06	0.0151741
313	796643_1762812	3.36e-06	0.0466296
314	796643_1762836	1.94e-06	0.0217585
315	796643_2234378	7.84e-07	0.0106787
316	796643_2925523	9.12e-07	0.0102249
317	796643_3182602	1.1e-06	0.0128229
318	796643_3650299	2.48e-06	0.0305384
319	796643_4005651	1.14e-06	0.0122655
320	796643_4471918	4.92e-06	0.0390298
321	829442_1560764	2e-06	0.00919928
322	829442_1762836	2.22e-06	0.0470508
323	829442_4115286	2.81e-06	0.0317841
324	831738_1762638	4.83e-07	0.0144221
325	831738_1762692	7.64e-07	0.0251334
326	831738_1762836	4.19e-07	0.0091367
327	831738_1885738	1.45e-06	0.0486195
328	831738_2039779	1.81e-06	0.0402965
329	831738_3182602	7.07e-07	0.02234
330	831738_4471918	1.83e-06	0.0249299
331	831779_1318581	2.3e-06	0.0177105
332	831779_1560764	1.1e-06	0.00740388
333	831779_1658321	3.41e-06	0.0420841
334	831779_1659628	8.61e-07	0.0381575
335	831779_1762638	2.08e-07	0.00507638
336	831779_1762692	3.54e-07	0.00969655
337	831779_1762836	1.96e-07	0.00337383
338	831779_1863067	3.15e-06	0.0388902
339	831779_1863280	3.04e-06	0.0471599
340	831779_1885738	1.1e-06	0.0345256
341	831779_2037465	1.2e-06	0.0257641
342	831779_2039635	2.96e-06	0.0463841
343	831779_2040136	5.11e-07	0.0288414
344	831779_2234378	2.08e-07	0.0062834
345	831779_2265304	5.22e-06	0.048976
346	831779_2329475	7e-06	0.0313949
347	831779_2586599	1.01e-06	0.028923
348	831779_2809806	8.64e-07	0.0358746
349	831779_2810875	3.89e-06	0.0473645
350	831779_2925523	2.67e-07	0.00687331
351	831779_3165893	4.96e-06	0.0455031
352	831779_3182602	2.38e-07	0.00587918
353	831779_3887920	3.55e-06	0.0220002
354	831779_3893691	1.95e-06	0.0257872
355	831779_4005651	5.89e-07	0.0143068
356	831779_4115286	8.56e-07	0.00923362
357	831779_4220943	8.88e-07	0.0229121
358	831779_4318737	2.78e-06	0.0382347
359	831779_4398451	3.75e-06	0.0460053
360	831779_4398455	5.22e-06	0.048976
361	831779_4471918	1.56e-06	0.0191224
362	831779_4770091	6.12e-06	0.0472756
363	832993_910625	8.95e-07	0.0130706
364	832993_1094700	4.58e-06	0.0300379
365	832993_1187379	1.85e-06	0.0235484
366	832993_1213285	5.28e-06	0.0344365
367	832993_1213286	5.28e-06	0.0344365
368	832993_1281781	1.79e-06	0.0376536
369	832993_1318581	1.51e-06	0.00774148
370	832993_1318683	3.79e-06	0.0462243
371	832993_1440762	1.4e-05	0.0487381
372	832993_1474728	1.6e-06	0.0356672
373	832993_1550604	1.59e-06	0.0165946
374	832993_1550605	4.15e-06	0.0340332
375	832993_1550610	2.2e-06	0.0403259
376	832993_1550649	1.23e-06	0.0149825
377	832993_1560764	2.78e-07	0.000698929
378	832993_1569825	6.58e-06	0.0326252
379	832993_1658321	2.42e-06	0.0217314
380	832993_1659628	4.33e-07	0.013307
381	832993_1762638	1.01e-07	0.00147547
382	832993_1762692	1.66e-07	0.00280819
383	832993_1762812	2.58e-06	0.0453095
384	832993_1762836	8.98e-08	0.000864516
385	832993_1768194	3.91e-06	0.0439944
386	832993_1861687	2.32e-06	0.0273088
387	832993_1861979	3.24e-06	0.0260075
388	832993_1863067	1.98e-06	0.0168192
389	832993_1863085	3.93e-06	0.0414253
390	832993_1863280	2e-06	0.0221028
391	832993_1879821	1.46e-06	0.0172937
392	832993_1885738	1.03e-06	0.0263842
393	832993_1926979	3.17e-06	0.00998731
394	832993_2037465	7.6e-07	0.0116613
395	832993_2039635	9.51e-07	0.00827499
396	832993_2039779	1.05e-06	0.0160001
397	832993_2040136	7.05e-07	0.0335196
398	832993_2050083	3.08e-06	0.0280117
399	832993_2069314	1.02e-06	0.00787356
400	832993_2222119	3.46e-06	0.0137599
401	832993_2222143	4.81e-06	0.0376694
402	832993_2234378	9.85e-08	0.00186489
403	832993_2251378	1.34e-06	0.00815124
404	832993_2265304	3.3e-06	0.020875
405	832993_2329475	5.05e-06	0.015837
406	832993_2586599	4.96e-07	0.00894903
407	832993_2603645	2.28e-06	0.0314118
408	832993_2603789	1.31e-06	0.0152533
409	832993_2604906	1.38e-06	0.041283
410	832993_2631112	8.76e-07	0.0172685
411	832993_2805319	5.67e-06	0.0451646
412	832993_2809806	4.26e-07	0.01209
413	832993_2810875	2.5e-06	0.0209801
414	832993_2828899	4.98e-06	0.0415501
415	832993_2861482	4.51e-06	0.018914
416	832993_2870106	1.73e-06	0.0227623
417	832993_2925523	1.24e-07	0.00193407
418	832993_2933577	1.49e-06	0.0343844
419	832993_2949457	2.86e-06	0.0311607
420	832993_3160723	1.78e-06	0.0429254
421	832993_3165893	1.81e-06	0.00884743
422	832993_3168738	9.16e-06	0.0453053
423	832993_3182602	7.52e-08	0.00100841
424	832993_3369780	4.39e-06	0.0375447
425	832993_3382971	3.64e-06	0.0306774
426	832993_3399501	1.7e-06	0.0268924
427	832993_3504558	8.57e-07	0.0192451
428	832993_3575457	1.11e-06	0.0155005
429	832993_3650299	1.24e-06	0.0296447
430	832993_3839080	2.62e-06	0.0443498
431	832993_3887920	2.44e-06	0.0103105
432	832993_3893691	1.31e-06	0.0122632
433	832993_3921892	4.03e-06	0.032921
434	832993_3957606	2.3e-06	0.0275947
435	832993_4005651	1.56e-07	0.00206607
436	832993_4103152	1.68e-06	0.0173292
437	832993_4115286	3.85e-07	0.00248646
438	832993_4152513	1.47e-06	0.0419286
439	832993_4153114	3.73e-06	0.0413436
440	832993_4219187	2.12e-06	0.0210325
441	832993_4220943	5.51e-07	0.0103062
442	832993_4318737	3.08e-06	0.0366291
443	832993_4398451	2.44e-06	0.0207902
444	832993_4398455	3.3e-06	0.020875
445	832993_4443349	2.91e-06	0.032099
446	832993_4471918	1.29e-06	0.0120614
447	832993_4485216	2.08e-06	0.0219042
448	832993_4679763	2.48e-06	0.0177985
449	832993_4770091	1.99e-06	0.00742743
450	876927_1164633	2.8e-07	0.00656556
451	876927_1183845	1.19e-06	0.0359427
452	876927_1187379	3.92e-07	0.0114011
453	876927_1318581	1.85e-06	0.0344206
454	876927_1474728	1.03e-06	0.0479125
455	876927_1658321	1.21e-06	0.0249501
456	876927_1762638	1.56e-07	0.00931979
457	876927_1762692	2.84e-07	0.0178618
458	876927_1885738	5.33e-07	0.0284598
459	876927_2037465	9.56e-07	0.0404645
460	876927_2040136	4.08e-07	0.0374375
461	876927_2234378	1.62e-07	0.0109066
462	876927_2586599	7.44e-07	0.0481969
463	876927_2925523	2.17e-07	0.0132014
464	876927_3650299	4.41e-07	0.0266914
465	876927_3893691	1.54e-06	0.0428137
466	876927_4005651	5.79e-08	0.00218925
467	876927_4115286	1.26e-06	0.036168
468	876927_4220943	7.12e-07	0.034874
469	899527_1187379	1.52e-06	0.0460628
470	899527_1762638	7.09e-07	0.0421631
471	899527_2222119	4.41e-06	0.0478473
472	899527_2234378	7.24e-07	0.0481857
473	899527_2949457	1.83e-06	0.0361686
474	899527_4005651	1.47e-07	0.00524375
475	899527_4103152	1.89e-06	0.044886
476	899527_4115286	9.41e-07	0.0205672
477	904041_2234378	7.63e-07	0.0465358
478	904041_4005651	8.5e-07	0.0366912
479	904050_2234378	7.63e-07	0.0465358
480	904050_4005651	8.5e-07	0.0366912
481	910283_1164633	6.79e-07	0.0156092
482	910283_1762638	2.49e-07	0.0119639
483	910283_1762692	3.3e-07	0.0172198
484	910283_1762836	7.84e-07	0.0368387
485	910283_2037465	1.14e-06	0.0422081
486	910283_2040136	4.77e-07	0.0393272
487	910283_2234378	1.94e-07	0.0108915
488	910283_2925523	2.49e-07	0.0124662
489	910283_3182602	3.12e-07	0.0158092
490	910283_3650299	6.99e-07	0.0346476
491	910283_4005651	8.18e-07	0.0366543
492	910283_4115286	1.37e-06	0.0325934
493	910283_4318737	1.18e-06	0.0273819
494	910843_1164633	6.79e-07	0.0156092
495	910843_1187379	1.41e-06	0.0428167
496	910843_1318581	2.2e-06	0.0356306
497	910843_1762638	1.94e-07	0.00948658
498	910843_1762692	3.3e-07	0.0172198
499	910843_1762836	7.84e-07	0.0368387
500	910843_2037465	1.14e-06	0.0422081
501	910843_2039635	1.44e-06	0.0345969
502	910843_2040136	3.47e-07	0.0281105
503	910843_2069314	1.59e-06	0.0358993
504	910843_2234378	1.94e-07	0.0108915
505	910843_2925523	2.49e-07	0.0124662
506	910843_3165893	2.65e-06	0.0405421
507	910843_3182602	1.58e-07	0.0073554
508	910843_3650299	5.63e-07	0.0284042
509	910843_3893691	1.87e-06	0.0457064
510	910843_4005651	3.81e-07	0.0153466
511	910843_4115286	4.87e-07	0.00911985
512	910843_4220943	8.45e-07	0.0360783
513	910843_4770091	3.03e-06	0.0395519
514	916739_1164633	2.39e-06	0.0378388
515	916739_1183845	3.19e-06	0.0493384
516	916739_1318581	4.26e-06	0.040202
517	916739_1658321	2.85e-06	0.0299842
518	916739_1762638	5.75e-07	0.0183101
519	916739_1762692	1.01e-06	0.0355243
520	916739_1885738	1.38e-06	0.0461461
521	916739_2234378	5.89e-07	0.0226413
522	916739_2919647	1.6e-06	0.0454913
523	916739_2925523	7.7e-07	0.0257621
524	916739_2949457	2.57e-06	0.0275143
525	916739_4005651	6.52e-07	0.0164752
526	916739_4115286	2.87e-06	0.0470969
527	916739_4471918	2.24e-06	0.0300329
528	917685_4260407	3.26e-07	0.0315891
529	1091028_1560764	3.68e-06	0.0403461
530	1091028_1762638	1.54e-06	0.0385213
531	1091028_1762692	1.55e-06	0.0430215
532	1091028_1762836	2.02e-06	0.0488684
533	1091028_2234378	1.03e-06	0.0307447
534	1091028_2861482	4.8e-06	0.0495677
535	1091028_2925523	1.14e-06	0.0295405
536	1091028_3182602	6.3e-07	0.0141345
537	1091028_4005651	7.68e-07	0.0155022
538	1091028_4115286	2.8e-06	0.0428405
539	1109560_4005651	1.28e-06	0.0316084
540	1127021_3137468	4.67e-07	0.0438781
541	1127021_4592707	6.15e-07	0.0383994
542	1139099_3566773	3.17e-07	0.0246068
543	1139099_3761973	6.33e-07	0.033782
544	1139099_3911250	4.07e-08	0.00368757
545	1139099_4356460	5.25e-07	0.0457701
546	1139099_4486812	4.94e-07	0.0262379
547	1139099_4566071	8.61e-07	0.0438657
548	1144904_1183845	1.68e-06	0.0394177
549	1144904_1187379	3.95e-07	0.00796987
550	1144904_1762638	8.44e-07	0.0493049
551	1144904_2234378	6.85e-07	0.045492
552	1144904_3182602	8.14e-07	0.0482419
553	1144904_4005651	2.11e-07	0.00806664
554	1175264_4103152	5.97e-07	0.0491368
555	1187379_1485433	3.49e-06	0.035571
556	1187379_1485436	2.39e-06	0.0214579
557	1187379_1511422	2.92e-06	0.0427526
558	1187379_1558895	7.96e-07	0.0169805
559	1187379_1862944	9.47e-07	0.0220321
560	1187379_1885738	3.65e-08	0.000747598
561	1187379_1888291	1.89e-06	0.0287375
562	1187379_1908072	9.13e-07	0.0392413
563	1187379_2031549	1.07e-06	0.042907
564	1187379_2037465	1.28e-06	0.0372348
565	1187379_2686651	3.55e-07	0.0213965
566	1187379_2693830	2.39e-06	0.0465534
567	1187379_3177971	7.12e-07	0.0306381
568	1187379_3481294	1.5e-06	0.0349247
569	1187379_3503517	2.74e-06	0.0165263
570	1187379_3545504	2.74e-06	0.0431502
571	1187379_3895507	2.43e-06	0.0340895
572	1187379_4016801	7.54e-07	0.0362662
573	1187379_4115286	1.8e-06	0.0390963
574	1187379_4284848	1.09e-06	0.0268387
575	1187379_4375440	1.68e-06	0.0378244
576	1187379_4542451	1.83e-06	0.037439
577	1187379_4571471	1.76e-06	0.041085
578	1187379_4571473	1.76e-06	0.041085
579	1187379_4590342	1.22e-07	0.00388125
580	1276439_3911250	3.91e-07	0.0354329
581	1315487_2051653	6.67e-07	0.0452635
582	1315487_2051683	6.67e-07	0.0452635
583	1315487_2051785	5.15e-07	0.0337586
584	1315487_2060043	3.68e-07	0.0334391
585	1315487_2555751	2.89e-07	0.0235041
586	1315487_2585345	4.15e-07	0.0218279
587	1315487_2605374	1.37e-07	0.0121892
588	1315487_2744042	1.17e-06	0.0364871
589	1315487_3165113	3.13e-07	0.0311807
590	1315487_3566773	2.63e-08	0.00259079
591	1315487_3911250	1.43e-07	0.0143397
592	1315487_4486812	7.34e-07	0.0393309
593	1315487_4492879	1.23e-07	0.00680822
594	1315487_4566071	2.01e-07	0.0119258
595	1315487_4592707	1.69e-07	0.016917
596	1315487_4660953	7.53e-07	0.0252972
597	1315487_4890049	3.23e-07	0.0157394
598	1397894_1762638	1.63e-06	0.0296772
599	1397894_1762692	1.98e-06	0.0417604
600	1397894_2234378	1.23e-06	0.0283529
601	1397894_2631112	2.61e-06	0.0460889
602	1397894_2925523	1.49e-06	0.0291554
603	1397894_3182602	1.31e-06	0.0244047
604	1397894_3893691	3.7e-06	0.0327005
605	1397894_4005651	2.3e-07	0.00192862
606	1463392_3911250	2.71e-07	0.0248983
607	1485433_1762638	3.07e-06	0.0239425
608	1485433_1762692	3.78e-06	0.0339025
609	1485433_1762836	4.16e-06	0.0305485
610	1485433_2234378	2.64e-06	0.0256774
611	1485433_2925523	2.8e-06	0.0221455
612	1485433_2933577	3.83e-06	0.0429827
613	1485433_3182602	3.27e-06	0.026761
614	1485436_1762638	3.07e-06	0.0239425
615	1485436_1762692	3.78e-06	0.0339025
616	1485436_1762836	4.16e-06	0.0305485
617	1485436_2234378	2.64e-06	0.0256774
618	1485436_2925523	2.8e-06	0.0221455
619	1485436_2933577	3.83e-06	0.0429827
620	1485436_3182602	2.14e-06	0.0151184
621	1511422_1560764	3.2e-06	0.0135191
622	1511422_1658321	6.14e-06	0.0441718
623	1511422_1762638	9.5e-07	0.0098453
624	1511422_1762692	8.8e-07	0.00974583
625	1511422_1926979	1.22e-05	0.0477672
626	1511422_2039635	4.72e-06	0.0432947
627	1511422_2069314	4.89e-06	0.0394521
628	1511422_2234378	8.46e-07	0.0110032
629	1511422_2329475	1.29e-05	0.0401991
630	1511422_2805319	2.87e-06	0.0239615
631	1511422_2861482	3.76e-06	0.0161022
632	1511422_2925523	9.37e-07	0.0100446
633	1511422_2933577	3.04e-06	0.0472123
634	1511422_3182602	1.31e-06	0.0166489
635	1511422_3887920	8.94e-06	0.0423364
636	1511422_3893691	4.65e-06	0.0392558
637	1511422_4005651	1.3e-06	0.015266
638	1511422_4115286	3.38e-06	0.0303216
639	1511422_4152513	2.78e-06	0.0413885
640	1511422_4770091	8.79e-06	0.0422835
641	1520531_2060043	3.67e-07	0.0280244
642	1520531_3566773	2.31e-07	0.017294
643	1520531_3761973	4.76e-07	0.0244567
644	1520531_3911250	3.59e-08	0.00305156
645	1520531_4260407	1.36e-06	0.0254342
646	1520531_4356460	3.06e-07	0.0250684
647	1520531_4486812	4.62e-07	0.0247182
648	1520531_4592707	2.47e-07	0.0246794
649	1530138_3911250	1.39e-07	0.0138188
650	1560764_1862944	1.79e-06	0.0258064
651	1560764_1885738	1.37e-06	0.0274214
652	1560764_1908072	1.62e-06	0.0421161
653	1560764_3481294	2.89e-06	0.0396813
654	1560764_4590342	1.66e-06	0.0445152
655	1560764_4679763	3.88e-06	0.0357079
656	1569825_2805319	8.54e-06	0.045587
657	1659628_1765842	4.9e-07	0.0491512
658	1659628_1765877	4.9e-07	0.0491512
659	1659628_1765891	4.9e-07	0.0491512
660	1659628_1765892	4.9e-07	0.0491512
661	1659628_1768194	2.67e-08	0.00143693
662	1659628_1885738	1.13e-07	0.0114575
663	1659628_1888291	4.14e-07	0.0340602
664	1659628_2031549	1.28e-07	0.0132718
665	1659628_2039779	4.09e-07	0.0365348
666	1659628_2197094	2.29e-07	0.0227372
667	1659628_2463272	2.86e-07	0.0271546
668	1659628_2631112	9.05e-08	0.00934448
669	1659628_2631124	3.32e-07	0.0339851
670	1659628_2686651	5.51e-08	0.00519461
671	1659628_2693830	2.91e-07	0.0228891
672	1659628_2785205	1.76e-08	0.00157962
673	1659628_2785661	4.64e-08	0.00399522
674	1659628_2934365	3e-07	0.0306815
675	1659628_3481230	2.84e-07	0.021806
676	1659628_3481234	2.84e-07	0.021806
677	1659628_3481294	8.16e-08	0.00674921
678	1659628_3503517	6.37e-07	0.0261046
679	1659628_3506462	3.84e-07	0.037728
680	1659628_3510326	3.26e-07	0.0331545
681	1659628_3545504	6.98e-07	0.047565
682	1659628_3603431	2.63e-07	0.0257284
683	1659628_3809420	3.3e-07	0.0270761
684	1659628_3863737	1.51e-07	0.0156224
685	1659628_3868652	3.93e-07	0.0359284
686	1659628_3884963	2.47e-07	0.0252256
687	1659628_3888994	1.69e-07	0.0151908
688	1659628_3893361	3.69e-07	0.0297802
689	1659628_3895507	4.34e-07	0.0277473
690	1659628_3944579	2.95e-07	0.0300589
691	1659628_3980694	3.91e-07	0.0400579
692	1659628_4002918	4.11e-07	0.0306227
693	1659628_4005492	3.83e-07	0.0353965
694	1659628_4016801	8.73e-08	0.00905548
695	1659628_4083881	2.83e-07	0.0143442
696	1659628_4103152	2.16e-08	0.00136
697	1659628_4151436	1.26e-07	0.00852004
698	1659628_4247186	1.47e-07	0.0102055
699	1659628_4270022	1.74e-07	0.0144902
700	1659628_4284848	3.6e-07	0.0349971
701	1659628_4318737	4.31e-07	0.0299575
702	1659628_4375494	4.27e-07	0.0211344
703	1659628_4468305	6e-07	0.0487291
704	1659628_4471988	1.16e-07	0.0120956
705	1659628_4478036	8.99e-08	0.00931333
706	1659628_4524180	1.5e-07	0.0140278
707	1659628_4571417	6.34e-07	0.0316364
708	1659628_4603774	3.94e-07	0.0262476
709	1659628_4624808	5.68e-07	0.0281615
710	1659628_4630277	3.39e-07	0.0313652
711	1659628_4816470	4.36e-07	0.0447682
712	1659628_4833194	4.68e-07	0.0462705
713	1659628_4848094	2.06e-07	0.0212179
714	1666701_1762638	6.97e-07	0.0225864
715	1666701_1762692	1.21e-06	0.0434993
716	1666701_2039779	1.9e-06	0.0417105
717	1666701_2069314	2.77e-06	0.037078
718	1666701_2234378	7.12e-07	0.0277826
719	1666701_2925523	9.28e-07	0.0315628
720	1666701_3182602	8.46e-07	0.0276675
721	1666701_4115286	1.55e-06	0.019127
722	1762638_1765842	3.31e-07	0.0320059
723	1762638_1765877	3.31e-07	0.0320059
724	1762638_1765891	3.31e-07	0.0320059
725	1762638_1765892	3.31e-07	0.0320059
726	1762638_1768194	4.73e-07	0.021236
727	1762638_1809966	3.76e-07	0.0281315
728	1762638_1862944	1.16e-07	0.00727465
729	1762638_1885738	4.42e-08	0.00347191
730	1762638_1888291	2.18e-07	0.0112845
731	1762638_1893865	5.28e-07	0.0457242
732	1762638_1895019	1.93e-07	0.0172689
733	1762638_1908072	4.7e-07	0.0441908
734	1762638_2031549	8.62e-08	0.00750761
735	1762638_2037465	4.81e-07	0.0361159
736	1762638_2197094	1.18e-07	0.0116641
737	1762638_2326842	7.52e-07	0.0219069
738	1762638_2610361	7.57e-07	0.0211759
739	1762638_2631124	2.23e-07	0.0184508
740	1762638_2686651	2.92e-08	0.00302744
741	1762638_2693830	1.31e-07	0.00612683
742	1762638_2785205	1.69e-07	0.0132524
743	1762638_2785661	4.74e-07	0.0345544
744	1762638_2812612	4.02e-07	0.0274359
745	1762638_3177971	3.2e-07	0.024533
746	1762638_3399501	2.4e-07	0.0162699
747	1762638_3481230	1.07e-07	0.0051231
748	1762638_3481234	1.07e-07	0.0051231
749	1762638_3481294	2.12e-08	0.00114906
750	1762638_3488629	6.85e-07	0.0312444
751	1762638_3503517	1.84e-07	0.00322595
752	1762638_3506462	2.37e-07	0.0173279
753	1762638_3509080	4.98e-07	0.0372692
754	1762638_3510287	8.69e-07	0.0496182
755	1762638_3510326	2.2e-07	0.0175941
756	1762638_3545504	1.82e-07	0.00762165
757	1762638_3603431	1.13e-07	0.00795369
758	1762638_3863737	9.14e-08	0.0075233
759	1762638_3868652	2.42e-07	0.0151902
760	1762638_3887776	9.13e-07	0.0340654
761	1762638_3888994	3.32e-07	0.034144
762	1762638_3893361	2.29e-07	0.0115962
763	1762638_3895507	4.85e-08	0.00188221
764	1762638_3944579	1.55e-07	0.0146789
765	1762638_3980694	1.2e-07	0.00995406
766	1762638_4002918	2.68e-07	0.0121221
767	1762638_4005492	6.18e-08	0.00417479
768	1762638_4016801	9.58e-08	0.00909295
769	1762638_4083881	6.97e-07	0.0244036
770	1762638_4103152	3.62e-07	0.0180899
771	1762638_4115286	4.61e-07	0.0268455
772	1762638_4151436	8.97e-08	0.00340764
773	1762638_4247186	5.29e-08	0.00213316
774	1762638_4270022	6.07e-07	0.0440664
775	1762638_4284659	4.55e-07	0.0256813
776	1762638_4284848	1.77e-07	0.0123557
777	1762638_4318737	4.88e-07	0.0249352
778	1762638_4345934	5.4e-07	0.0246296
779	1762638_4375494	3.45e-07	0.00831419
780	1762638_4465217	2.87e-07	0.0286348
781	1762638_4468305	3.98e-07	0.0207492
782	1762638_4478036	4.93e-07	0.0434248
783	1762638_4489125	7.44e-07	0.0304281
784	1762638_4506905	4.48e-07	0.0455767
785	1762638_4571417	9.22e-08	0.00273672
786	1762638_4571423	2.13e-07	0.00883207
787	1762638_4571471	2.89e-07	0.0192399
788	1762638_4571473	2.89e-07	0.0192399
789	1762638_4590342	7.95e-08	0.00739487
790	1762638_4624808	1.96e-07	0.00453555
791	1762638_4630277	1.17e-07	0.00805238
792	1762638_4816470	2.51e-07	0.0225709
793	1762638_4833194	4.28e-07	0.0319955
794	1762638_4840604	9.46e-07	0.0316413
795	1762638_4848094	1.13e-07	0.00989248
796	1762692_1862944	2.32e-07	0.0150919
797	1762692_1885738	1.41e-07	0.011637
798	1762692_1888291	7.63e-07	0.0447343
799	1762692_2031549	3.41e-07	0.0306874
800	1762692_2197094	4.23e-07	0.04212
801	1762692_2686651	1.12e-07	0.0115107
802	1762692_2693830	4.5e-07	0.0243005
803	1762692_3399501	7.03e-07	0.047717
804	1762692_3481230	3.63e-07	0.0187071
805	1762692_3481234	3.63e-07	0.0187071
806	1762692_3481294	1.17e-07	0.00652832
807	1762692_3503517	5.34e-07	0.0123567
808	1762692_3545504	9.66e-07	0.044522
809	1762692_3603431	3.87e-07	0.0292674
810	1762692_3863737	3.48e-07	0.0298808
811	1762692_3893361	8.43e-07	0.0485921
812	1762692_3895507	3.33e-07	0.0128631
813	1762692_3980694	3.78e-07	0.032616
814	1762692_4005492	2.52e-07	0.01706
815	1762692_4016801	2.76e-07	0.0266134
816	1762692_4151436	3.54e-07	0.0160997
817	1762692_4247186	1.73e-07	0.00764759
818	1762692_4284848	6.22e-07	0.0466314
819	1762692_4375494	8.72e-07	0.027806
820	1762692_4571417	7.24e-07	0.0219752
821	1762692_4571423	9.53e-07	0.0432936
822	1762692_4590342	2.46e-07	0.0225949
823	1762692_4624808	6.21e-07	0.0184937
824	1762692_4630277	6.77e-07	0.0469655
825	1762836_1885738	4.94e-07	0.0345654
826	1762836_2197094	2.93e-07	0.0253466
827	1762836_2610361	1.35e-06	0.029112
828	1762836_3481294	5.04e-07	0.0234284
829	1762836_3503517	1.57e-06	0.0315878
830	1762836_3863737	6.57e-07	0.0463219
831	1762836_4247186	6.87e-07	0.0257647
832	1762836_4848094	6.65e-07	0.0455002
833	1765877_4005651	5.44e-07	0.0451583
834	1768194_2040136	1.47e-06	0.0478281
835	1793297_2051653	1.11e-06	0.046502
836	1793297_2051683	1.11e-06	0.046502
837	1793297_2051785	8.4e-07	0.0331308
838	1793297_2060043	7.51e-08	0.00475398
839	1793297_2555751	1.35e-07	0.00601059
840	1793297_2558952	3.24e-07	0.0192302
841	1793297_2585345	6.85e-07	0.0342908
842	1793297_2605374	6.08e-08	0.00308727
843	1793297_2686021	2.33e-06	0.033614
844	1793297_2711181	8.2e-08	0.00515959
845	1793297_2744042	8.63e-07	0.0200149
846	1793297_2881067	1.27e-06	0.0399843
847	1793297_3137468	3.4e-07	0.0178134
848	1793297_3165113	1.47e-07	0.010521
849	1793297_3165761	6.31e-08	0.00349187
850	1793297_3250948	6.53e-07	0.0247109
851	1793297_3253755	5.38e-07	0.0246327
852	1793297_3566773	9.29e-09	0.000548516
853	1793297_3761973	6.74e-08	0.00253242
854	1793297_3803239	9.04e-07	0.0492242
855	1793297_3911250	6.79e-09	0.000479836
856	1793297_3974487	1.19e-06	0.0488721
857	1793297_4260407	2.74e-07	0.00287612
858	1793297_4356460	4.06e-08	0.00286096
859	1793297_4486812	3.45e-08	0.00133232
860	1793297_4492879	6.97e-07	0.0306299
861	1793297_4566071	7.06e-08	0.00260924
862	1793297_4580624	9.95e-07	0.0333899
863	1793297_4592707	2.03e-08	0.0018996
864	1793297_4832892	9.38e-07	0.0307709
865	1793297_4861835	6.48e-07	0.0156074
866	1793300_2051653	1.11e-06	0.046502
867	1793300_2051683	1.11e-06	0.046502
868	1793300_2051785	8.4e-07	0.0331308
869	1793300_2060043	7.51e-08	0.00475398
870	1793300_2555751	1.35e-07	0.00601059
871	1793300_2558952	3.24e-07	0.0192302
872	1793300_2585345	6.85e-07	0.0342908
873	1793300_2605374	6.08e-08	0.00308727
874	1793300_2686021	2.33e-06	0.033614
875	1793300_2711181	8.2e-08	0.00515959
876	1793300_2744042	8.63e-07	0.0200149
877	1793300_2881067	1.27e-06	0.0399843
878	1793300_3137468	3.4e-07	0.0178134
879	1793300_3165113	1.47e-07	0.010521
880	1793300_3165761	6.31e-08	0.00349187
881	1793300_3250948	6.53e-07	0.0247109
882	1793300_3253755	5.38e-07	0.0246327
883	1793300_3566773	9.29e-09	0.000548516
884	1793300_3761973	6.74e-08	0.00253242
885	1793300_3803239	9.04e-07	0.0492242
886	1793300_3911250	6.79e-09	0.000479836
887	1793300_3974487	1.19e-06	0.0488721
888	1793300_4260407	2.74e-07	0.00287612
889	1793300_4356460	4.06e-08	0.00286096
890	1793300_4486812	3.45e-08	0.00133232
891	1793300_4492879	6.97e-07	0.0306299
892	1793300_4566071	7.06e-08	0.00260924
893	1793300_4580624	9.95e-07	0.0333899
894	1793300_4592707	2.03e-08	0.0018996
895	1793300_4832892	9.38e-07	0.0307709
896	1793300_4861835	6.48e-07	0.0156074
897	1794170_1805520	8.29e-08	0.00763898
898	1794170_1805529	8.29e-08	0.00763898
899	1794170_2051653	2.49e-07	0.0158659
900	1794170_2051683	2.49e-07	0.0158659
901	1794170_2051785	1.86e-07	0.0113157
902	1794170_2060043	3.24e-07	0.0320627
903	1794170_2555751	3.36e-07	0.0278085
904	1794170_2558952	5.15e-07	0.0483627
905	1794170_2585345	8.07e-07	0.0467211
906	1794170_2605374	1.48e-07	0.0134849
907	1794170_2711181	3.69e-07	0.0366909
908	1794170_2744042	1.11e-06	0.0445014
909	1794170_3137468	1.16e-07	0.00960819
910	1794170_3165113	1.17e-07	0.0119462
911	1794170_3165761	2.46e-07	0.0232925
912	1794170_3250948	5.47e-07	0.0356762
913	1794170_3252415	4.72e-07	0.032986
914	1794170_3253755	3.51e-07	0.0265251
915	1794170_3566773	1e-07	0.0100848
916	1794170_3798494	7.12e-07	0.0320625
917	1794170_3802569	6.33e-07	0.0271544
918	1794170_3803239	3.31e-07	0.0279597
919	1794170_3911250	4.71e-07	0.0484927
920	1794170_3974487	6e-07	0.0395493
921	1794170_4356460	1.08e-07	0.0103539
922	1794170_4566071	5.2e-08	0.00352813
923	1794170_4580624	7.84e-07	0.0399069
924	1794170_4592707	8.37e-08	0.00808825
925	1794170_4832892	3.79e-07	0.0192159
926	1794170_4842459	5e-07	0.0259309
927	1794170_4861835	2.01e-07	0.00713886
928	1794170_4890049	1.18e-07	0.00487495
929	1862944_2222119	2.13e-06	0.036611
930	1862944_4471918	1.37e-06	0.038578
931	1885738_2037465	5.64e-07	0.031167
932	1885738_2040136	3.3e-07	0.0292492
933	1885738_2069314	1.08e-06	0.049078
934	1885738_2222119	9.14e-07	0.0246888
935	1885738_2234378	8.1e-08	0.0057306
936	1885738_2329475	1.03e-06	0.023046
937	1885738_2586599	6.18e-07	0.0434732
938	1885738_2631112	5.95e-07	0.0385287
939	1885738_2805319	9.62e-07	0.0470159
940	1885738_2861482	3.64e-07	0.009878
941	1885738_2870106	9.58e-07	0.0491665
942	1885738_2925523	8.27e-08	0.00545582
943	1885738_2933577	5.48e-07	0.0324713
944	1885738_3182602	9.64e-08	0.00638083
945	1885738_3338688	9.87e-07	0.0468144
946	1885738_3506720	8.88e-08	0.00677176
947	1885738_3507973	8.46e-07	0.0433721
948	1885738_3508554	8.46e-07	0.0433721
949	1885738_3650299	5.55e-07	0.0400896
950	1885738_3750348	4.16e-07	0.0235799
951	1885738_3887920	1.12e-06	0.0344824
952	1885738_3893691	7.86e-07	0.0330856
953	1885738_4005651	1.37e-08	0.000616104
954	1885738_4103152	4.41e-07	0.0173441
955	1885738_4115286	8.73e-07	0.0399959
956	1885738_4220943	7.61e-07	0.0476339
957	1885738_4267277	4.69e-07	0.0103025
958	1885738_4318737	6.72e-07	0.0272895
959	1885738_4375494	1.24e-06	0.0493053
960	1885738_4471918	3.75e-07	0.0150247
961	1885738_4685943	5.86e-07	0.0483194
962	1885738_4848094	3.73e-07	0.0225352
963	1885738_4900761	6.69e-07	0.0458469
964	1893865_4005651	8.29e-07	0.0370243
965	1931522_2234378	8.76e-07	0.0346963
966	1931522_2925523	1.14e-06	0.0393507
967	1931522_2949457	3.39e-06	0.038216
968	1931522_4005651	2.64e-07	0.00501325
969	1931522_4103152	3.52e-06	0.0497113
970	1931522_4318737	3.07e-06	0.0388773
971	2006858_3566773	4.89e-07	0.0486983
972	2006858_3911250	1.74e-07	0.0180729
973	2006858_4492879	6e-07	0.045012
974	2006858_4566071	2.39e-07	0.0174214
975	2031549_2234378	4e-07	0.0328673
976	2031549_2925523	4.29e-07	0.0331866
977	2031549_4005651	3.16e-07	0.0218125
978	2040136_2631112	3.4e-07	0.0344985
979	2040136_2686651	4.55e-07	0.0380681
980	2040136_2785205	7.14e-08	0.00731863
981	2040136_2785661	1.52e-07	0.0152951
982	2040136_3165893	7.95e-08	0.00537573
983	2040136_3452324	3.51e-07	0.0298474
984	2040136_3481294	3.03e-07	0.0298799
985	2040136_3575457	4.03e-07	0.0404066
986	2040136_3893691	3.89e-07	0.0349756
987	2040136_4016801	2.47e-07	0.0242479
988	2040136_4115286	9.76e-08	0.00855805
989	2040136_4151436	4.47e-07	0.0413355
990	2040136_4270022	1.22e-07	0.0118459
991	2040136_4318737	3.67e-07	0.0321077
992	2040136_4443349	5.39e-07	0.0473798
993	2040136_4471988	4.5e-07	0.0443633
994	2051977_4486812	3.79e-07	0.0356135
995	2057763_3566773	4.14e-07	0.0199185
996	2095226_3911250	4.01e-07	0.0413448
997	2095226_4486812	5.01e-08	0.0040216
998	2234378_2326842	8.14e-07	0.0345322
999	2234378_2610361	8.19e-07	0.0336712
1000	2234378_2631124	3.5e-07	0.0322217
1001	2234378_2686651	4.48e-08	0.00469696
1002	2234378_2693830	1.89e-07	0.011402
1003	2234378_2785205	3.43e-07	0.0277883
1004	2234378_2812612	6.06e-07	0.0484219
1005	2234378_3481230	1.52e-07	0.0088088
1006	2234378_3481234	1.52e-07	0.0088088
1007	2234378_3481294	4.75e-08	0.00298213
1008	2234378_3488629	7.26e-07	0.043551
1009	2234378_3503517	2.34e-07	0.00632817
1010	2234378_3506462	3.66e-07	0.030806
1011	2234378_3510326	3.45e-07	0.0310695
1012	2234378_3545504	4.14e-07	0.0214737
1013	2234378_3603431	1.62e-07	0.0132944
1014	2234378_3863737	1.43e-07	0.0130985
1015	2234378_3868652	3.73e-07	0.02811
1016	2234378_3888994	1.58e-07	0.0163112
1017	2234378_3893361	3.54e-07	0.0227076
1018	2234378_3895507	1.4e-07	0.00620635
1019	2234378_3944579	2.32e-07	0.0232236
1020	2234378_3980694	1.59e-07	0.0146681
1021	2234378_4002918	4.18e-07	0.0246184
1022	2234378_4005492	1.09e-07	0.00808278
1023	2234378_4016801	1.22e-07	0.0122723
1024	2234378_4083881	8.14e-07	0.0374902
1025	2234378_4103152	3.78e-07	0.0230527
1026	2234378_4151436	1.45e-07	0.00749373
1027	2234378_4247186	7.04e-08	0.00356805
1028	2234378_4284848	2.61e-07	0.0212518
1029	2234378_4345934	8.42e-07	0.0498337
1030	2234378_4375494	3.68e-07	0.0135479
1031	2234378_4465217	3.86e-07	0.0395947
1032	2234378_4468305	6.2e-07	0.0405884
1033	2234378_4571417	3.09e-07	0.0108427
1034	2234378_4571423	4.25e-07	0.0216366
1035	2234378_4590342	1.08e-07	0.0104662
1036	2234378_4624808	2.64e-07	0.00911639
1037	2234378_4630277	2.84e-07	0.0215949
1038	2234378_4840604	1.04e-06	0.0490681
1039	2234378_4848094	3.36e-07	0.0310717
1040	2348732_2925523	4.53e-07	0.0111435
1041	2348732_3182602	5.65e-07	0.014244
1042	2348732_4005651	1.31e-06	0.0330476
1043	2348732_4115286	2.05e-06	0.024916
1044	2348732_4318737	2.34e-06	0.0267756
1045	2348732_4471918	2.25e-06	0.0268544
1046	2349593_4115286	1.77e-06	0.0211128
1047	2523131_3566773	1.34e-07	0.0119277
1048	2523131_3761973	7.29e-07	0.0497288
1049	2523131_3911250	1.07e-07	0.0103985
1050	2523131_4356460	4.92e-07	0.0466277
1051	2523131_4486812	6.94e-07	0.0490494
1052	2523131_4566071	6.95e-07	0.045179
1053	2523131_4592707	2.99e-07	0.0308116
1054	2586599_2610361	1.42e-06	0.0361708
1055	2586599_2686651	7.47e-08	0.00777976
1056	2586599_2693830	3.9e-07	0.0182518
1057	2586599_3177971	4.97e-07	0.038531
1058	2586599_3399501	3.44e-07	0.0240384
1059	2586599_3481230	2.19e-07	0.0109195
1060	2586599_3481234	3.49e-07	0.0182648
1061	2586599_3481294	6.14e-08	0.00338782
1062	2586599_3503517	2.1e-07	0.00228164
1063	2586599_3506720	2.95e-07	0.0302482
1064	2586599_3545504	7.39e-07	0.0282546
1065	2586599_3603431	3.49e-07	0.0253452
1066	2586599_3863737	3.19e-07	0.0275902
1067	2586599_3887776	1.31e-06	0.0443913
1068	2586599_3888994	2.79e-07	0.0285918
1069	2586599_3893361	7.69e-07	0.0395791
1070	2586599_3893691	5.06e-07	0.0291583
1071	2586599_3895507	5.66e-07	0.0224385
1072	2586599_3980694	4.86e-07	0.0415252
1073	2586599_4002918	5.94e-07	0.0255542
1074	2586599_4005492	2.29e-07	0.0172559
1075	2586599_4016531	3.72e-07	0.031578
1076	2586599_4016801	8.35e-09	0.000819909
1077	2586599_4115286	6.13e-07	0.032664
1078	2586599_4151436	2.69e-07	0.00999259
1079	2586599_4247186	1.59e-07	0.00717256
1080	2586599_4284659	1.14e-07	0.00588803
1081	2586599_4375440	5.89e-07	0.0466905
1082	2586599_4375494	8.95e-07	0.0212832
1083	2586599_4465217	2.58e-07	0.026129
1084	2586599_4571417	7.82e-07	0.0218286
1085	2586599_4571423	6.13e-07	0.0206929
1086	2586599_4590342	3.59e-07	0.0347929
1087	2586599_4624808	1.16e-06	0.0280551
1088	2586599_4630277	3.9e-07	0.0279811
1089	2586599_4816470	2.93e-07	0.027383
1090	2586599_4848094	4.39e-07	0.0379665
1091	2610361_3182602	6.89e-06	0.0361333
1092	2631112_3506720	2.39e-07	0.0192361
1093	2631115_4115286	1.44e-06	0.0431906
1094	2679798_3888994	4.09e-07	0.0329952
1095	2682605_4115286	1.51e-06	0.0216393
1096	2682788_4103152	7.5e-07	0.0398721
1097	2686651_2925523	4.55e-07	0.046841
1098	2686651_3506720	4.5e-07	0.0462943
1099	2686651_4005651	3.13e-07	0.0312387
1100	2692178_4005651	2.15e-07	0.00693325
1101	2692178_4471918	2.03e-06	0.0446209
1102	2709480_3182602	4.1e-07	0.0181659
1103	2709480_3650299	1.1e-06	0.0488154
1104	2709480_4103152	1.85e-06	0.0395985
1105	2709480_4115286	7.05e-07	0.0122649
1106	2709480_4318737	2.05e-06	0.0494302
1107	2723445_3566773	4.12e-07	0.0296273
1108	2723445_3911250	1.81e-07	0.0142682
1109	2723445_4486812	8.08e-07	0.0362807
1110	2723445_4566071	1.06e-06	0.0489875
1111	2766657_2925523	9.28e-07	0.0315628
1112	2766657_3182602	8.46e-07	0.0279227
1113	2766657_4115286	1.55e-06	0.0195804
1114	2809806_2949457	2.01e-07	0.0120523
1115	2812612_4005651	5.05e-07	0.0144605
1116	2821273_3566773	3.07e-07	0.0294772
1117	2821273_3911250	3.52e-07	0.036206
1118	2821273_4566071	1.5e-07	0.00970802
1119	2925523_3481230	2.97e-07	0.0147096
1120	2925523_3481234	2.97e-07	0.0147096
1121	2925523_3481294	9.67e-08	0.0051728
1122	2925523_3503517	4.17e-07	0.00912814
1123	2925523_3545504	8.04e-07	0.0357915
1124	2925523_3603431	3.23e-07	0.0236872
1125	2925523_3863737	3.04e-07	0.0255225
1126	2925523_3888994	3.35e-07	0.0344043
1127	2925523_3893361	7.43e-07	0.0416448
1128	2925523_3895507	2.53e-07	0.00925311
1129	2925523_3944579	4.77e-07	0.0451012
1130	2925523_3980694	2.98e-07	0.0250404
1131	2925523_4002918	8.83e-07	0.0451497
1132	2925523_4005492	1.89e-07	0.0122822
1133	2925523_4016801	8.17e-08	0.00767498
1134	2925523_4103152	5.54e-07	0.0292091
1135	2925523_4151436	3.18e-07	0.0140648
1136	2925523_4247186	1.38e-07	0.00586433
1137	2925523_4284848	5.28e-07	0.0384718
1138	2925523_4375494	7.61e-07	0.0235049
1139	2925523_4571417	5.86e-07	0.0170022
1140	2925523_4571423	7.53e-07	0.0327197
1141	2925523_4590342	1.61e-07	0.0144483
1142	2925523_4624808	4.99e-07	0.0141804
1143	2925523_4630277	5.87e-07	0.0396083
1144	3182602_3481230	4.27e-07	0.0215215
1145	3182602_3481294	1.44e-07	0.00779505
1146	3182602_3545504	7.17e-07	0.0307782
1147	3182602_3863737	2.85e-07	0.0234757
1148	3182602_3895507	9.3e-07	0.0404634
1149	3182602_3980694	3.96e-07	0.0328534
1150	3182602_4016801	4.09e-08	0.00373021
1151	3182602_4103152	8.84e-07	0.0478957
1152	3182602_4247186	5.45e-07	0.0269669
1153	3182602_4571423	1.05e-06	0.0468817
1154	3182602_4590342	2.83e-07	0.0253296
1155	3481294_4005651	8.57e-07	0.0264657
1156	3506720_4103152	5.44e-07	0.0408349
1157	3506720_4679763	6.82e-07	0.0455252
1158	3507916_4115286	1.3e-06	0.0191337
1159	3507916_4220943	1.46e-06	0.0484169
1160	3507973_3887920	3.05e-06	0.0205489
1161	3507973_3893691	2.22e-06	0.0299834
1162	3507973_4115286	9.79e-07	0.0108202
1163	3507973_4152513	1.18e-06	0.0392989
1164	3507973_4220943	1.02e-06	0.0267843
1165	3507973_4318737	2.35e-06	0.0345955
1166	3508554_3887920	3.05e-06	0.0205489
1167	3508554_3893691	2.22e-06	0.0299834
1168	3508554_4115286	9.79e-07	0.0108202
1169	3508554_4152513	1.18e-06	0.0392989
1170	3508554_4220943	1.02e-06	0.0267843
1171	3508554_4318737	2.35e-06	0.0345955
1172	3509080_4115286	3.82e-06	0.043843
1173	3509080_4318737	4.43e-06	0.0475167
1174	3510055_4115286	3.57e-06	0.0276584
1175	3510055_4318737	4.93e-06	0.0485617
1176	3510055_4471918	4.63e-06	0.0375057
1177	3510287_4115286	3.57e-06	0.0276584
1178	3510287_4471918	4.63e-06	0.0375057
1179	3540216_3911250	3.78e-07	0.0163679
1180	3646320_4115286	4.63e-07	0.00877
1181	3650299_3863737	5.91e-07	0.0492107
1182	3650299_3868652	3.76e-07	0.0213456
1183	3650299_3887776	1.16e-06	0.033337
1184	3650299_3888994	1.6e-07	0.0165791
1185	3650299_3895507	6.56e-07	0.02615
1186	3650299_4002918	4.01e-07	0.015089
1187	3650299_4016531	1.95e-07	0.0149583
1188	3650299_4016801	7e-08	0.0065211
1189	3650299_4151436	5.31e-07	0.0207901
1190	3650299_4247186	6.46e-07	0.0256514
1191	3650299_4284659	6.85e-07	0.0309934
1192	3650299_4318737	4.54e-07	0.020663
1193	3650299_4465217	1.68e-07	0.0166319
1194	3650299_4468305	5.88e-07	0.0262696
1195	3650299_4489125	1.06e-06	0.0342897
1196	3650299_4571417	1.03e-06	0.0305275
1197	3650299_4571423	5.1e-07	0.0198402
1198	3650299_4624808	1.49e-06	0.0399881
1199	3650299_4630277	3.14e-07	0.0182638
1200	3650299_4816470	4.87e-07	0.0394961
1201	3650299_4833194	5.13e-07	0.0350033
1202	3650299_4840604	1.5e-06	0.0395579
1203	3650299_4848094	1.22e-07	0.0102168
1204	3863737_4005651	4.58e-07	0.0289408
1205	3887776_4005651	3.92e-06	0.0311203
1206	3887776_4115286	5.23e-06	0.0211267
1207	3893361_4005651	1.35e-06	0.0256152
1208	4005651_4016801	2.95e-07	0.0209199
1209	4005651_4115286	9.89e-07	0.0425407
1210	4005651_4151436	1.08e-06	0.0388949
1211	4005651_4590342	1.9e-07	0.0122731
1212	4005651_4679763	1.12e-06	0.036352
1213	4005651_4816470	8.03e-07	0.0468673
1214	4016531_4115286	1.38e-06	0.049024
1215	4016801_4115286	5.22e-07	0.0303051
1216	4021631_4566071	4.73e-07	0.0222857
1217	4021631_4592707	1.39e-07	0.0143194
1218	4091665_4356460	3.66e-07	0.0293061
1219	4091665_4486812	3.54e-07	0.0172972
1220	4091665_4566071	6.94e-07	0.0327475
1221	4091665_4592707	2.58e-07	0.0258264
1222	4115286_4833194	1.22e-06	0.0223464
1223	4152513_4471918	4.54e-07	0.0254847
1224	4152513_4524180	3.23e-07	0.0239693
1225	4309316_4492879	6e-07	0.045012
1226	4309316_4566071	4.06e-07	0.029307
1227	4344745_4486812	5.35e-07	0.0265201
1228	4344745_4566071	7.39e-07	0.0339325
1229	4344745_4592707	3.37e-07	0.0330685

## Sheet: Table S5
Table S5. Epistatic loci identified for the cellulase activity phenotype.
No.	Position pair	p value	p.adjust
1	4735_2552273	8.07e-06	0.0999491
2	4735_2811838	7.96e-06	0.0985595
3	4735_3232532	7.46e-06	0.0924746
4	4735_4391098	7.99e-06	0.0990045
5	7097_1152952	5.82e-06	0.0721278
6	7097_4344122	7.62e-06	0.0943532
7	36805_2789215	6.75e-06	0.0836672
8	36805_2811838	5.54e-06	0.0686776
9	36805_3190944	6.46e-06	0.0799969
10	36805_3230867	6.5e-06	0.0805331
11	36805_3232532	5.08e-06	0.0629676
12	36805_3838034	5.9e-06	0.0730679
13	50951_184143	6.38e-06	0.0790322
14	50951_288178	4.16e-06	0.0515554
15	50951_328480	7.6e-06	0.0940934
16	50951_390504	5.07e-06	0.0627903
17	50951_680190	3.89e-06	0.0481396
18	50951_787697	2.63e-06	0.0326414
19	50951_837858	5.56e-06	0.068863
20	50951_1068822	4.07e-06	0.0503868
21	50951_1152952	1.66e-06	0.0206097
22	50951_1184184	6.78e-06	0.0839614
23	50951_1523432	7.94e-06	0.0984085
24	50951_1856041	4.73e-06	0.0585812
25	50951_1960156	5.67e-06	0.0702299
26	50951_2302594	3.53e-06	0.0436984
27	50951_2390410	5.08e-06	0.0629234
28	50951_2563460	2.94e-06	0.0364237
29	50951_2563610	4.94e-06	0.0611711
30	50951_2753731	3.37e-06	0.0417644
31	50951_2789215	3.32e-06	0.0411466
32	50951_2811838	2.51e-06	0.0311418
33	50951_2940460	4e-06	0.0495971
34	50951_3190944	3.48e-06	0.0431322
35	50951_3230867	3.1e-06	0.0384263
36	50951_3232532	2.15e-06	0.0266248
37	50951_3333098	6.56e-06	0.081312
38	50951_3675062	7.77e-06	0.0963103
39	50951_3815125	4.07e-06	0.0504723
40	50951_4094620	3.25e-06	0.0402728
41	50951_4227085	4.18e-06	0.0517631
42	50951_4230357	4.05e-06	0.0501263
43	50951_4344122	2.38e-06	0.0295413
44	50951_4843483	5.44e-06	0.067444
45	50951_4852376	5.34e-06	0.0661617
46	156310_2811838	4.74e-06	0.0587266
47	156310_3190944	5.81e-06	0.0719951
48	156310_3230867	6.34e-06	0.0785566
49	156310_3232532	4.3e-06	0.053239
50	160770_2811838	6.87e-06	0.0850476
51	160770_3190944	7.71e-06	0.0954743
52	160770_3230867	7.97e-06	0.0987469
53	160770_3232532	6.37e-06	0.0789168
54	160770_4344122	6.85e-06	0.0849113
55	165978_288178	7.21e-06	0.0892765
56	165978_2390410	5.6e-06	0.0693391
57	165978_2563460	5.18e-06	0.0642158
58	165978_2811838	4.53e-06	0.0560748
59	165978_2885910	6.28e-06	0.0777969
60	165978_3190944	6.23e-06	0.0771312
61	165978_3230867	3.32e-06	0.0411785
62	165978_3232532	3.9e-06	0.0483112
63	165978_4843483	6.32e-06	0.0782438
64	167390_288178	2.43e-06	0.0300517
65	167390_787697	5.05e-06	0.0625512
66	167390_1152952	4.01e-06	0.0496568
67	167390_2095319	7.85e-06	0.0972644
68	167390_2390410	2.74e-06	0.0339974
69	167390_2563460	4.63e-06	0.0573779
70	167390_2811838	3.74e-06	0.0463054
71	167390_2885910	5.25e-06	0.0649967
72	167390_3190944	5.47e-06	0.0677995
73	167390_3230867	4.68e-06	0.057948
74	167390_3232532	3.12e-06	0.0386582
75	167390_3838034	2.86e-06	0.0354603
76	167390_4344122	7.23e-06	0.089573
77	167390_4843483	6.8e-06	0.0842079
78	184143_288178	5.96e-06	0.0737922
79	184143_1350739	7.23e-06	0.0895833
80	184143_2753731	4.47e-06	0.0554333
81	184143_2789215	3.69e-06	0.0457319
82	184143_2811838	3.29e-06	0.0407477
83	184143_3190944	4.51e-06	0.0558761
84	184143_3230867	4.03e-06	0.0499309
85	184143_3232532	2.84e-06	0.0352156
86	184143_4843483	7.19e-06	0.0891196
87	184253_2811838	6.9e-06	0.0854831
88	184253_4344122	7.56e-06	0.0936893
89	184679_288178	6.62e-06	0.0819694
90	184679_787697	6.02e-06	0.0745874
91	184679_2811838	5.95e-06	0.0737499
92	184679_3190944	7.24e-06	0.0896749
93	184679_3230867	7.23e-06	0.0896118
94	184679_3232532	5.06e-06	0.0627354
95	184679_3838034	4.68e-06	0.0579774
96	184679_4344122	7.32e-06	0.090634
97	276190_288178	4.25e-06	0.0526486
98	276190_1152952	6.94e-06	0.0860207
99	276190_2390410	6.77e-06	0.0838593
100	276190_2563460	5.66e-06	0.0701171
101	276190_2753731	5.42e-06	0.0671204
102	276190_2811838	2.94e-06	0.0363826
103	276190_3190944	3.58e-06	0.044369
104	276190_3230867	3.54e-06	0.0438997
105	276190_3232532	2.56e-06	0.0316992
106	276190_3838034	4.51e-06	0.0559157
107	276190_4230357	4e-06	0.0495933
108	276190_4344122	6.53e-06	0.0809505
109	276190_4843483	7.44e-06	0.0921901
110	288178_324461	6.25e-06	0.0773811
111	288178_864696	6.52e-06	0.0807887
112	288178_1068822	4.96e-06	0.0614663
113	288178_1152952	4.03e-06	0.0499238
114	288178_1219102	4.77e-06	0.0590994
115	288178_1270051	6.98e-06	0.0864967
116	288178_1350739	6.64e-06	0.0822935
117	288178_1457990	2.8e-06	0.0346598
118	288178_1523432	5.36e-06	0.0664552
119	288178_1773477	6.65e-06	0.082403
120	288178_1782949	7.22e-06	0.0895006
121	288178_1960156	4.22e-06	0.0522325
122	288178_1987549	7.87e-06	0.0975538
123	288178_2176919	7.18e-06	0.0889943
124	288178_2302594	7.86e-06	0.0973294
125	288178_2314334	4.81e-06	0.0596373
126	288178_2390410	4.6e-06	0.0570311
127	288178_2451906	7.41e-06	0.0918355
128	288178_2552273	3.59e-06	0.0444277
129	288178_2563460	4.6e-06	0.0569977
130	288178_2563610	2.18e-06	0.026947
131	288178_2753731	4.19e-06	0.0519083
132	288178_2811838	3.2e-06	0.0396801
133	288178_2885910	7.88e-06	0.0976764
134	288178_3173836	6.47e-06	0.0801755
135	288178_3185098	7.52e-06	0.0931573
136	288178_3190944	5.75e-06	0.07123
137	288178_3230867	2.37e-06	0.0293986
138	288178_3232532	3.3e-06	0.0409114
139	288178_3441748	7.42e-06	0.0918938
140	288178_3675062	6.1e-06	0.0756078
141	288178_3815125	6.76e-06	0.0837677
142	288178_3927744	4.57e-06	0.0565544
143	288178_4230357	6.13e-06	0.0758842
144	288178_4230498	3.98e-06	0.0492824
145	288178_4381916	6.51e-06	0.0805858
146	288178_4391098	7.21e-06	0.0893621
147	288178_4481091	6.62e-06	0.0820087
148	288178_4525457	6.44e-06	0.0798174
149	288178_4525601	6.44e-06	0.0798174
150	288178_4525832	6.44e-06	0.0798174
151	288178_4843483	6.48e-06	0.0803187
152	288178_4852376	7.16e-06	0.0886781
153	324461_787697	1.46e-06	0.0180269
154	324461_1370343	1.42e-06	0.0176042
155	324461_1629068	6.99e-06	0.0865309
156	324461_1960156	7.04e-06	0.0872258
157	324461_2390410	3.28e-06	0.0406546
158	324461_2811838	6.08e-06	0.0753588
159	324461_3190944	5.92e-06	0.0732842
160	324461_3232532	5.48e-06	0.0678893
161	324461_3838034	4.07e-07	0.00504
162	324461_4230357	7.53e-07	0.00932825
163	324461_4277198	2.64e-06	0.032654
164	324461_4843483	6.61e-06	0.0819269
165	390504_2753731	7.74e-06	0.0958619
166	390504_3424518	6.66e-06	0.0824626
167	390504_4009698	5e-06	0.0619284
168	390504_4230498	3.89e-06	0.0481347
169	440805_2099678	3.53e-06	0.04368
170	440805_4445007	7.45e-06	0.0922674
171	440808_2099678	3.53e-06	0.04368
172	440808_4445007	7.45e-06	0.0922674
173	727725_2390410	7.92e-06	0.0981206
174	727725_2811838	5.54e-06	0.0686776
175	727725_3190944	6.46e-06	0.0799969
176	727725_3230867	6.5e-06	0.0805331
177	727725_3232532	5.08e-06	0.0629676
178	727725_3838034	5.9e-06	0.0730679
179	757935_2099678	5.83e-06	0.0721931
180	757935_2604171	5.58e-06	0.0690652
181	757935_3458315	2.6e-06	0.0321815
182	757935_4445007	5.85e-06	0.0724776
183	787697_2278877	7.72e-06	0.0956461
184	787697_2283608	7.57e-06	0.0938236
185	787697_2552273	6.41e-06	0.0794172
186	787697_2753731	4.23e-06	0.0523923
187	787697_2811838	5.08e-06	0.0629771
188	787697_3230867	4.26e-06	0.052825
189	787697_3232532	7.78e-06	0.0964146
190	787697_3424518	3.92e-06	0.0485037
191	787697_3824188	6.28e-06	0.0777992
192	787697_4009698	6.35e-06	0.0786265
193	787697_4230498	5.13e-06	0.0635882
194	787697_4391098	6.37e-06	0.0788775
195	787697_4773340	7.82e-06	0.0968432
196	787697_4843483	4.54e-06	0.0561943
197	837858_1466014	4.76e-06	0.0589738
198	837858_2073700	6.66e-06	0.0825103
199	837858_2753731	4.83e-06	0.0597743
200	837858_2811838	4.75e-06	0.0588004
201	837858_3190944	5.98e-06	0.074133
202	837858_3230867	5.77e-06	0.0714178
203	837858_3232532	4.1e-06	0.0508067
204	837858_3424518	4.93e-06	0.0610773
205	837858_3824188	6.92e-06	0.0857258
206	837858_4009698	4.6e-06	0.0569646
207	837858_4230498	3.75e-06	0.0463949
208	837858_4773340	5.61e-06	0.0694518
209	864696_2811838	5.57e-06	0.0689766
210	864696_3190944	6.42e-06	0.0795613
211	864696_3230867	7.43e-06	0.092007
212	864696_3232532	5.09e-06	0.0630301
213	864696_3838034	3.95e-06	0.0488806
214	864696_4230357	7.7e-06	0.0953911
215	864696_4344122	5.48e-06	0.0679181
216	864696_4843483	7.25e-06	0.0898533
217	1068822_1270051	8.02e-06	0.0993063
218	1068822_1466014	4.25e-06	0.0526037
219	1068822_1497421	3.23e-06	0.0400464
220	1068822_1642477	5.63e-06	0.0697283
221	1068822_2073700	2.38e-06	0.0294329
222	1068822_2176919	4.95e-06	0.0612997
223	1068822_2453111	4.71e-06	0.0583714
224	1068822_2563460	5.08e-06	0.0629283
225	1068822_2563610	4.84e-06	0.0599698
226	1068822_2753731	5.06e-06	0.0626565
227	1068822_2811838	2.74e-06	0.0339658
228	1068822_2885910	6.62e-06	0.0820056
229	1068822_3190944	3.35e-06	0.041488
230	1068822_3230867	3.83e-06	0.0474974
231	1068822_3232532	2.35e-06	0.0291367
232	1068822_3424518	2.34e-06	0.0289775
233	1068822_3441748	7.35e-06	0.0910678
234	1068822_3484886	7.75e-06	0.0960603
235	1068822_3695646	4.73e-06	0.0585949
236	1068822_3763965	4.8e-06	0.0595241
237	1068822_3824188	3.03e-06	0.0375516
238	1068822_3838034	1.15e-06	0.0143019
239	1068822_3884635	6.41e-06	0.0793527
240	1068822_4009698	1.79e-06	0.0222028
241	1068822_4230357	2.17e-06	0.0269397
242	1068822_4230498	4.32e-06	0.0534878
243	1068822_4277198	7.42e-06	0.0919167
244	1068822_4481091	6.13e-06	0.0759932
245	1068822_4525457	3.76e-06	0.0466155
246	1068822_4525601	3.76e-06	0.0466155
247	1068822_4525832	3.72e-06	0.0461198
248	1068822_4773340	2.55e-06	0.0316418
249	1068822_4843483	3.56e-06	0.0440733
250	1143358_2099678	7.94e-06	0.0983815
251	1152952_1219102	7.92e-06	0.0981101
252	1152952_1457990	6.12e-06	0.0758481
253	1152952_1466014	1.82e-06	0.022497
254	1152952_1497421	4.02e-06	0.049756
255	1152952_1642477	6.82e-06	0.0844646
256	1152952_1782949	8e-06	0.0990853
257	1152952_1878202	6.82e-06	0.0845107
258	1152952_2073700	3.07e-06	0.0380885
259	1152952_2176919	4.45e-06	0.055124
260	1152952_2409924	7.56e-06	0.0936893
261	1152952_2453111	4.14e-06	0.0512462
262	1152952_2563460	2.61e-06	0.0322819
263	1152952_2563610	3.31e-06	0.0409525
264	1152952_2753731	9.16e-07	0.0113454
265	1152952_2811838	6e-06	0.0742835
266	1152952_3190944	3.9e-06	0.048293
267	1152952_3230867	7.92e-06	0.0981426
268	1152952_3232532	5.52e-06	0.0684074
269	1152952_3424518	1.7e-06	0.0211116
270	1152952_3441748	6.54e-06	0.0810775
271	1152952_3484886	7.35e-06	0.0910019
272	1152952_3695646	5.67e-06	0.0702678
273	1152952_3763965	5.94e-06	0.0736003
274	1152952_3824188	2.55e-06	0.0316352
275	1152952_3838034	3.78e-06	0.0468021
276	1152952_3884635	3.71e-06	0.0459306
277	1152952_4009698	1.24e-06	0.0153454
278	1152952_4230357	7.59e-06	0.0939663
279	1152952_4230498	9.94e-07	0.0123112
280	1152952_4481091	6.21e-06	0.07698
281	1152952_4525457	6.12e-06	0.0757608
282	1152952_4525601	5.22e-06	0.0646486
283	1152952_4525832	5.14e-06	0.0637178
284	1152952_4773340	1.96e-06	0.0242197
285	1152952_4843483	5.75e-06	0.0712708
286	1184184_2753731	5.17e-06	0.064094
287	1184184_2811838	4.18e-06	0.051733
288	1184184_3190944	5.42e-06	0.067192
289	1184184_3230867	5.02e-06	0.0622449
290	1184184_3232532	3.71e-06	0.0459508
291	1270051_2563460	6.97e-06	0.0863218
292	1270051_3232532	8.05e-06	0.0997643
293	1270051_3838034	4.19e-06	0.051918
294	1350739_1370343	6.03e-06	0.0746637
295	1350739_1960156	7.94e-06	0.0984158
296	1350739_2095319	7.12e-06	0.0882534
297	1350739_2390410	1.11e-06	0.0138068
298	1350739_2563460	2.9e-06	0.0359724
299	1350739_2753731	5.69e-06	0.0704821
300	1350739_2811838	6.65e-06	0.0823389
301	1350739_2885910	7.38e-06	0.0913766
302	1350739_3190944	7.43e-06	0.0920485
303	1350739_3232532	6.11e-06	0.0756794
304	1350739_3675062	2.33e-06	0.0288419
305	1350739_3838034	1.12e-06	0.0138529
306	1350739_4230357	2.12e-06	0.0262263
307	1350739_4277198	7.38e-06	0.0914307
308	1350739_4843483	7.84e-06	0.0970679
309	1370343_2278877	4.48e-06	0.0554662
310	1370343_2283608	3.41e-06	0.0421948
311	1370343_3232532	7.82e-06	0.0968495
312	1370343_4230498	6.39e-06	0.0791342
313	1370343_4391098	3.3e-06	0.040852
314	1457990_3838034	3.53e-06	0.0436979
315	1457990_4230357	7.37e-06	0.0912884
316	1457990_4344122	7.1e-06	0.0878966
317	1466014_3838034	4.28e-06	0.0530444
318	1469160_2753731	5.59e-06	0.0692596
319	1469160_2811838	4.94e-06	0.0612149
320	1469160_3190944	6.13e-06	0.0759298
321	1469160_3230867	6.6e-06	0.0817615
322	1469160_3232532	4.48e-06	0.0554835
323	1497421_2789215	6.36e-06	0.0787976
324	1497421_3232532	7.4e-06	0.0916184
325	1497421_4230357	5.6e-06	0.0693484
326	1497421_4344122	4.41e-06	0.0546048
327	1599036_2811838	5.4e-06	0.0668678
328	1599036_3232532	7.2e-06	0.089244
329	1642477_2390410	2.58e-06	0.0319057
330	1642477_2563460	7.01e-06	0.0868585
331	1642477_2753731	5.56e-06	0.0689297
332	1642477_2811838	3.22e-06	0.0399103
333	1642477_3190944	3.76e-06	0.0465271
334	1642477_3230867	3.88e-06	0.0480809
335	1642477_3232532	2.85e-06	0.0352488
336	1642477_3838034	3.7e-06	0.045893
337	1642477_4230357	7.38e-06	0.0914252
338	1642477_4344122	3.45e-06	0.0427619
339	1781307_2563460	4.94e-06	0.0612094
340	1781307_2753731	6.55e-06	0.0811718
341	1781307_2811838	4.22e-06	0.0523208
342	1781307_3190944	6.1e-06	0.0755156
343	1781307_3230867	5.87e-06	0.072729
344	1781307_3232532	3.57e-06	0.0441982
345	1782949_2390410	3.23e-06	0.0400645
346	1856041_2073700	6.9e-06	0.085483
347	1856041_2753731	5.24e-06	0.0649047
348	1856041_2811838	7.55e-06	0.0935747
349	1856041_3424518	7.57e-06	0.0937239
350	1856041_4009698	6.16e-06	0.0762683
351	1856041_4230498	4.87e-06	0.0603724
352	1877698_2099678	5.27e-06	0.0652767
353	1877698_2604171	6.69e-06	0.0828409
354	1877698_3458315	2.61e-06	0.0323132
355	1877698_4445007	3.41e-06	0.0422475
356	1878202_2811838	7.86e-06	0.0973645
357	1878202_3230867	7.12e-06	0.0881661
358	1878202_3232532	7.01e-06	0.0868126
359	1878202_4843483	6.22e-06	0.0771007
360	1902915_2753731	3.96e-06	0.0490955
361	1902915_2811838	3.73e-06	0.0462448
362	1902915_3190944	4.42e-06	0.0547241
363	1902915_3230867	5.06e-06	0.0626794
364	1902915_3232532	3.32e-06	0.0411479
365	1902915_4230498	6.25e-06	0.0774322
366	1924240_2099678	5.21e-06	0.0645407
367	1924240_2604171	6.49e-06	0.0803421
368	1924240_3458315	2.55e-06	0.0316302
369	1924240_4445007	3.41e-06	0.0422475
370	1960156_2753731	5.61e-06	0.0695412
371	1960156_3190944	7.98e-06	0.0988341
372	1960156_3838034	7.92e-06	0.0980713
373	1960156_4009698	5.98e-06	0.0740942
374	1964307_3230867	7.75e-06	0.0960481
375	1987549_2390410	7.66e-06	0.0949368
376	1987549_2753731	6.51e-06	0.0805901
377	1987549_2811838	7.13e-06	0.0883687
378	1987549_3190944	7.53e-06	0.0932863
379	1987549_3232532	6.66e-06	0.0824813
380	2016896_2390410	6.98e-06	0.0864513
381	2016896_2811838	5.43e-06	0.0672235
382	2016896_3190944	6.05e-06	0.074908
383	2016896_3230867	6.4e-06	0.0792582
384	2016896_3232532	4.84e-06	0.0599983
385	2016896_3675062	7.15e-06	0.088601
386	2016896_3838034	3.34e-06	0.041342
387	2016896_4230357	5.95e-06	0.0736491
388	2058168_2099678	5.95e-06	0.0737672
389	2058168_2604171	5.99e-06	0.0741873
390	2058168_4445007	3.85e-06	0.0476724
391	2073700_2390410	7.09e-06	0.0877837
392	2095319_2753731	6.81e-06	0.0843686
393	2095319_2789215	7.76e-06	0.0961731
394	2095319_2811838	5.48e-06	0.0678284
395	2095319_3230867	7.3e-06	0.0903972
396	2095319_3232532	4.88e-06	0.0605144
397	2095319_4230498	7.37e-06	0.0912495
398	2099678_2486386	4.74e-06	0.0586948
399	2099678_2604171	7.21e-07	0.00893784
400	2099678_2605611	1.22e-06	0.0151172
401	2099678_3318633	8.1e-07	0.0100303
402	2099678_4388809	1.46e-06	0.0180447
403	2099678_4391913	7.1e-06	0.0878971
404	2099678_4445007	2.72e-06	0.0336866
405	2278877_2390410	4.94e-06	0.0611902
406	2278877_2811838	7.31e-06	0.0905035
407	2278877_2885910	6.59e-06	0.0816645
408	2278877_3232532	6.4e-06	0.0793428
409	2278877_3838034	3.63e-07	0.00450013
410	2278877_4128137	7.69e-06	0.095291
411	2278877_4230357	2.35e-06	0.0290977
412	2278877_4277198	2.56e-06	0.0316869
413	2278877_4303203	5.74e-06	0.0711245
414	2283608_2390410	5.96e-06	0.073861
415	2283608_2719988	2.33e-06	0.028891
416	2283608_2811838	7.38e-06	0.0914024
417	2283608_3232532	6.58e-06	0.0814786
418	2283608_3838034	2.23e-06	0.0276625
419	2283608_4128137	5.91e-06	0.0732232
420	2283608_4230174	7.35e-06	0.0910856
421	2283608_4567096	6.7e-06	0.083036
422	2283608_4567600	6.59e-06	0.0816833
423	2283608_4567999	6.72e-06	0.083232
424	2301094_2811838	6.6e-06	0.0817057
425	2301094_3232532	5.18e-06	0.0642035
426	2302594_2563610	7.54e-06	0.0933975
427	2302594_2753731	3.77e-06	0.046691
428	2302594_3232532	7.82e-06	0.0968495
429	2302594_3424518	4.01e-06	0.0497051
430	2302594_3824188	5.64e-06	0.0698175
431	2302594_4009698	2.69e-06	0.0333189
432	2302594_4230498	2.36e-06	0.0292036
433	2302594_4773340	4.52e-06	0.0560183
434	2314334_2811838	5.88e-06	0.0727832
435	2314334_3190944	6.87e-06	0.0850457
436	2314334_3232532	5.4e-06	0.0669119
437	2314334_3838034	7.58e-06	0.0938815
438	2390410_2552273	7.57e-06	0.0938178
439	2390410_2563610	5.2e-06	0.0643947
440	2390410_2753731	7.26e-06	0.0898832
441	2390410_2789215	5.56e-06	0.0688618
442	2390410_2811838	5.67e-06	0.0702485
443	2390410_3230867	7.17e-06	0.0887718
444	2390410_3232532	4.64e-06	0.0574584
445	2390410_3441748	7.36e-06	0.0912119
446	2390410_3484886	6.17e-06	0.0764154
447	2390410_3838034	5.12e-06	0.0634389
448	2390410_4230357	6.95e-06	0.086132
449	2390410_4391098	7.65e-06	0.094719
450	2390410_4843483	7.63e-06	0.0945745
451	2390559_2753731	4.3e-06	0.0532672
452	2390559_2811838	3.73e-06	0.0462448
453	2390559_3190944	4.74e-06	0.0587697
454	2390559_3230867	4.48e-06	0.0555121
455	2390559_3232532	3.32e-06	0.0411479
456	2390559_4230498	7.64e-06	0.0946957
457	2425348_2563460	7.85e-06	0.0971901
458	2425348_2753731	7.27e-06	0.0900217
459	2425348_2811838	4.08e-06	0.0505553
460	2425348_3190944	4.92e-06	0.0609855
461	2425348_3230867	5.52e-06	0.0683493
462	2425348_3232532	3.66e-06	0.0453523
463	2427545_3232532	7.66e-06	0.0949025
464	2451906_2563460	5.66e-06	0.0701171
465	2451906_2753731	5.42e-06	0.0671204
466	2451906_2811838	2.94e-06	0.0363826
467	2451906_3190944	3.61e-06	0.044695
468	2451906_3230867	4.06e-06	0.0503141
469	2451906_3232532	2.56e-06	0.0316992
470	2451906_3838034	4.51e-06	0.0559157
471	2451906_4230357	4.08e-06	0.05049
472	2451906_4344122	6.53e-06	0.0809505
473	2451906_4843483	7.44e-06	0.0921901
474	2453111_4344122	7.03e-06	0.0870448
475	2486386_4445007	6.75e-06	0.0835965
476	2552273_2563460	4.15e-06	0.0513531
477	2552273_2753731	4.57e-06	0.0566457
478	2552273_2811838	2.81e-06	0.0348643
479	2552273_2854274	7.22e-06	0.089401
480	2552273_2885910	6.46e-06	0.0799699
481	2552273_3190944	3.08e-06	0.0382071
482	2552273_3230867	3.83e-06	0.0474079
483	2552273_3232532	2.5e-06	0.0309354
484	2552273_3675062	5.63e-06	0.0697308
485	2552273_3838034	1.02e-06	0.0126846
486	2552273_4230174	5.33e-06	0.066006
487	2552273_4230357	1.82e-06	0.0224948
488	2552273_4277198	5.9e-06	0.0730351
489	2552273_4344122	5.68e-06	0.0704037
490	2552273_4843483	5.75e-06	0.0711693
491	2563610_2753731	3.82e-06	0.0473039
492	2563610_2811838	3.6e-06	0.044592
493	2563610_2885910	6.95e-06	0.0861488
494	2563610_3190944	5.2e-06	0.0644154
495	2563610_3230867	4.48e-06	0.0554813
496	2563610_3232532	3.04e-06	0.03761
497	2563610_3675062	5.5e-06	0.0681339
498	2563610_3838034	2.75e-06	0.0341219
499	2563610_4344122	4.54e-06	0.0562449
500	2563610_4843483	3.22e-06	0.0399444
501	2604171_3458315	2.16e-06	0.0267056
502	2604171_4318338	3.5e-06	0.0433774
503	2604171_4445007	4.65e-06	0.0576591
504	2677712_2753731	6.39e-06	0.0791684
505	2677712_2811838	5.55e-06	0.068725
506	2677712_3190944	7.15e-06	0.0885668
507	2677712_3230867	6.69e-06	0.082867
508	2677712_3232532	4.9e-06	0.0606611
509	2782435_2811838	6.87e-06	0.0850476
510	2782435_3190944	6.94e-06	0.0860017
511	2782435_3232532	6.37e-06	0.0789168
512	2782435_4344122	6.85e-06	0.0849113
513	2789215_2811838	7.87e-06	0.097495
514	2789215_2885910	7.03e-06	0.0870324
515	2789215_3838034	3.49e-06	0.0432194
516	2789215_4009698	7.7e-06	0.0953258
517	2789215_4230357	7.5e-06	0.0929667
518	2885910_3190944	2.23e-06	0.02758
519	2885910_3230867	2.08e-06	0.0257818
520	2885910_3232532	1.15e-06	0.0142177
521	2885910_3441748	5.59e-06	0.0692051
522	2885910_4230357	6.53e-06	0.0808661
523	2885910_4230498	2.54e-06	0.0314747
524	2885910_4344122	5.02e-06	0.0621367
525	2885910_4391098	3.69e-06	0.0456706
526	2885910_4481091	6.11e-06	0.075629
527	2885910_4525457	7.12e-06	0.0881938
528	2885910_4525601	7.12e-06	0.0881938
529	2885910_4525832	6.99e-06	0.0865662
530	2885910_4843483	3.98e-06	0.0492609
531	2885910_4852376	5.06e-06	0.0627016
532	2940460_3190944	6.33e-06	0.0783729
533	2940460_3230867	6.26e-06	0.0775501
534	2940460_3232532	4.87e-06	0.0603122
535	2940460_3424518	7.8e-06	0.0966795
536	2940460_3838034	7.91e-06	0.0980059
537	2940460_4009698	8.06e-06	0.0998993
538	2940460_4230498	5.96e-06	0.0737933
539	3173836_3190944	2.65e-06	0.0327754
540	3173836_3230867	3.06e-06	0.0379186
541	3173836_3232532	1.76e-06	0.0218119
542	3173836_3424518	6.4e-06	0.0792381
543	3173836_3668270	7.15e-06	0.0885997
544	3173836_3675062	7.58e-06	0.0938785
545	3173836_3838034	1.29e-06	0.0159896
546	3173836_4009698	5.19e-06	0.0642964
547	3173836_4230357	7.83e-07	0.00969811
548	3173836_4230498	5.14e-06	0.0637311
549	3173836_4277198	7.87e-06	0.0975461
550	3173836_4773340	6.99e-06	0.0865834
551	3173836_4843483	5.34e-06	0.0661463
552	3185098_3232532	7.96e-06	0.0985942
553	3185098_3838034	6.01e-06	0.0743972
554	3318633_4318338	4.16e-06	0.051486
555	3318763_3838034	6.69e-06	0.0828234
556	3318763_4230357	5.99e-06	0.074193
557	3318763_4344122	6.68e-06	0.0827635
558	3333098_3668270	6.47e-06	0.0801665
559	3333098_3838034	3.62e-06	0.0448249
560	3333098_4230357	6.89e-06	0.0853076
561	3441748_4230174	7.59e-06	0.0939868
562	3484886_3838034	7.07e-06	0.0876424
563	3484886_4344122	7.58e-06	0.0938859
564	3498128_4445007	3.85e-06	0.0476724
565	3815125_4009698	4.02e-06	0.0498115
566	3815125_4773340	6.65e-06	0.0823385
567	3838034_3884635	5.9e-06	0.0730286
568	3838034_4230498	3.63e-06	0.0449857
569	3838034_4391098	7.88e-06	0.0976467
570	3838034_4843483	2.54e-06	0.0314175
571	4278449_4445007	3.85e-06	0.0476724
572	4388809_4445007	1.31e-06	0.0162503
573	4391098_4567600	8.05e-06	0.0997313
574	4391098_4567999	8.05e-06	0.0997313
575	4391098_4843483	7.19e-06	0.0890697
576	4391913_4445007	7.17e-06	0.0888139
577	4525457_4628280	5.85e-06	0.0724849
578	4525457_4843483	5.16e-06	0.0639021
579	4525457_4852376	2.53e-06	0.0312819
580	4525601_4628280	5.85e-06	0.0724849
581	4525601_4843483	5.16e-06	0.0639021
582	4525601_4852376	2.53e-06	0.0312819
583	4525832_4628280	5.85e-06	0.0724849
584	4525832_4843483	5.16e-06	0.0639021
585	4525832_4852376	2.49e-06	0.0309056
586	4628280_4773340	8.05e-06	0.0996819

## Sheet: Table S6
Table S6. Epistatic loci annotated as missense mutation for the virulence phenotype.
No.	Position pair	p value	p.adjust	pos1_position	REF	ALT	Mutation type	Mutation impact	Gene locus tag	Protein ID	Protein annotation	pos2_position	REF	ALT	Mutation type	Mutation impact	Gene locus tag	Protein ID	Protein annotation
1	831779_1658321	3.41e-06	0.0420841	831779	C	T	missense_variant	moderate	BCS7_RS03815	WP_039491031.1	multispecies: nucleotide exchange factor GrpE	1658321	G	A	missense_variant	moderate	BCS7_RS07415	WP_103158149.1	class I SAM-dependent methyltransferase
2	831779_1659628	8.61e-07	0.0381575	831779	C	T	missense_variant	moderate	BCS7_RS03815	WP_039491031.1	multispecies: nucleotide exchange factor GrpE	1659628	C	T	missense_variant	moderate	BCS7_RS07420	WP_103160613.1	helix-turn-helix transcriptional regulator
3	831779_2925523	2.67e-07	0.00687331	831779	C	T	missense_variant	moderate	BCS7_RS03815	WP_039491031.1	multispecies: nucleotide exchange factor GrpE	2925523	G	A	missense_variant	moderate	BCS7_RS13420	WP_103164720.1	flagellar hook-length control protein FliK
4	831779_4398455	5.22e-06	0.048976	831779	C	T	missense_variant	moderate	BCS7_RS03815	WP_039491031.1	multispecies: nucleotide exchange factor GrpE	4398455	A	G	missense_variant	moderate	BCS7_RS20145	WP_103165216.1	ribosome-associated heat shock protein Hsp15
5	831779_4770091	6.12e-06	0.0472756	831779	C	T	missense_variant	moderate	BCS7_RS03815	WP_039491031.1	multispecies: nucleotide exchange factor GrpE	4770091	G	T	missense_variant	moderate	BCS7_RS21750	WP_039493808.1	dipeptide ABC transporter ATP-binding protein
6	910843_2925523	2.49e-07	0.0124662	910843	C	T	missense_variant	moderate	BCS7_RS04150	WP_039494075.1	LysR family transcriptional regulator	2925523	G	A	missense_variant	moderate	BCS7_RS13420	WP_103164720.1	flagellar hook-length control protein FliK
7	910843_4770091	3.03e-06	0.0395519	910843	C	T	missense_variant	moderate	BCS7_RS04150	WP_039494075.1	LysR family transcriptional regulator	4770091	G	T	missense_variant	moderate	BCS7_RS21750	WP_039493808.1	dipeptide ABC transporter ATP-binding protein
8	1659628_1765877	4.9e-07	0.0491512	1659628	C	T	missense_variant	moderate	BCS7_RS07420	WP_103160613.1	AraC family transcriptional regulator	1765877	A	G	missense_variant	moderate	BCS7_RS07925	WP_103164562.1	TonB-dependent receptor
9	1659628_1765891	4.9e-07	0.0491512	1659628	C	T	missense_variant	moderate	BCS7_RS07420	WP_103160613.1	AraC family transcriptional regulator	1765891	G	C	missense_variant	moderate	BCS7_RS07925	WP_103164562.1	TonB-dependent receptor
10	1659628_1765892	4.9e-07	0.0491512	1659628	C	T	missense_variant	moderate	BCS7_RS07420	WP_103160613.1	AraC family transcriptional regulator	1765892	A	C	missense_variant	moderate	BCS7_RS07925	WP_103164562.1	TonB-dependent receptor
11	1659628_1768194	2.67e-08	0.00143693	1659628	C	T	missense_variant	moderate	BCS7_RS07420	WP_103160613.1	AraC family transcriptional regulator	1768194	G	T	missense_variant	moderate	BCS7_RS07930	WP_103164380.1	ABC transporter substrate-binding protein
12	1659628_3481230	2.84e-07	0.021806	1659628	C	T	missense_variant	moderate	BCS7_RS07420	WP_103160613.1	AraC family transcriptional regulator	3481230	C	CCAT	disruptive_inframe_insertion	moderate	BCS7_RS15950	WP_039475118.1	multispecies: iron ABC transporter permease
13	1659628_3481234	2.84e-07	0.021806	1659628	C	T	missense_variant	moderate	BCS7_RS07420	WP_103160613.1	AraC family transcriptional regulator	3481234	CGTT	C	disruptive_inframe_deletion	moderate	BCS7_RS15950	WP_039475118.1	multispecies: iron ABC transporter permease
14	1666701_2925523	9.28e-07	0.0315628	1666701	C	T	missense_variant	moderate	BCS7_RS07445	WP_103158152.1	ABC transporter permease subunit	2925523	G	A	missense_variant	moderate	BCS7_RS13420	WP_103164720.1	flagellar hook-length control protein FliK
15	2766657_2925523	9.28e-07	0.0315628	2766657	C	T	missense_variant	moderate	BCS7_RS12680	WP_103164754.1	nucleoside hydrolase	2925523	G	A	missense_variant	moderate	BCS7_RS13420	WP_103164720.1	flagellar hook-length control protein FliK
16	2925523_3481230	2.97e-07	0.0147096	2925523	G	A	missense_variant	moderate	BCS7_RS13420	WP_103164720.1	flagellar hook-length control protein FliK	3481230	C	CCAT	disruptive_inframe_insertion	moderate	BCS7_RS15950	WP_039475118.1	multispecies: iron ABC transporter permease
17	2925523_3481234	2.97e-07	0.0147096	2925523	G	A	missense_variant	moderate	BCS7_RS13420	WP_103164720.1	flagellar hook-length control protein FliK	3481234	CGTT	C	disruptive_inframe_deletion	moderate	BCS7_RS15950	WP_039475118.1	multispecies: iron ABC transporter permease
Note: Bold loci are the ones we are interested in; pos1, position 1 in the epistatic position pair; pos2, position 2 in the epistatic position pair

## Sheet: Table S7
Table S7. Epistatic loci annotated as missense mutation for the cellulase activity phenotype.
No.	Position pair	p value	p.adjust	pos1_position	REF	ALT	Mutation type	Mutation impact	Gene locus tag	Protein ID	Protein annotation	pos2_position	REF	ALT	Mutation type	Mutation impact	Gene locus tag	Protein ID	Protein annotation
24	50951_1856041	0	0	50951	G	A	missense_variant	moderate	BCS7_RS00215	WP_010296572.1	multispecies: sulfite exporter TauE/SafE family protein	1856041	T	G	missense_variant	moderate	BCS7_RS08440	WP_103164417.1	LPS biosynthesis-modulating metalloenzyme YejM
26	50951_2302594	0	0	50951	G	A	missense_variant	moderate	BCS7_RS00215	WP_010296572.1	multispecies: sulfite exporter TauE/SafE family protein	2302594	G	A	missense_variant	moderate	BCS7_RS10590	WP_039489539.1	thymidine kinase
Note: pos1, position 1 in the epistatic position pair; pos2, position 2 in the epistatic position pair

## Sheet: Table S8
Table S8. Other bacterial strains and plasmids used in this study.
Strains/plasmids	Characteristics	References or source
Escherichia coli
DH5α	Standard cloning host	Tiangen Biotech (Beijing) Co., Ltd.
S17-1λpir	Conjugal donor strain, host of pEX18Gm	Lab collection
Pectobacterium odoriferum
BCS7	Wild-type, RifR	Lab collection
△07420	BCS7_RS07420 deletion mutant strain of BCS7, RifR, KmR	This study
△15950	BCS7_RS15950 deletion mutant strain of BCS7, RifR, KmR	This study
△15950/ 07420	Double BCS7_RS07420 and BCS7_RS07420 deletion mutant strain of BCS7, RifR, KmR	This study
Plasmids
pEX18Gm	Suicide vector with a sacB gene, GmR	Lab collection
pEX18Gm:07420:Kan	pEX18Gm derivative with BCS7_RS07420 flanking fragments and kanamycin cassette, GmR, KmR	This study
pEX18Gm:15950:Kan	pEX18Gm derivative with BCS7_RS15950 flanking fragments and kanamycin cassette, GmR, KmR	This study
pET30a	Template plasmid for kanamycin cassette, KmR	Lab collection
pEX18Gm-Cre	pEX18Gm derivative with gene fragment of Cre recombinase, GmR	Lab collection
Note: RifR, KmR, and GmR indicate resistance to rifamycin, kanamycin and gentamicin respectively.

## Sheet: Table S9
Table S9. Primers used in this study.
Primers	Sequence (5'-3')*	Purpose
RS07420-L-S2	TATGACCATGATTACGAATTCGTCACCGCTCGCTGCTC	To amplify upstream region for constructing mutant strain △07420
RS07420-L-AS2	ACGAACGGTATCGCCTGATGATAATCCCTCTCGC
RS07420-LoxKan-S1	CATCAGGCGATACCGTTCGTATAGCATACATT	To amplify Kanamycin resistance cassette with flanking Lox sites for constructing mutant strain △07420
RS07420-LoxKan-AS1	TTAAAATAGCTACCGTTCGTATAATGTATGCT
RS07420-R-S2	ACGAACGGTAGCTATTTTAACCGTAACCCGAAA	To amplify downstream region for constructing mutant strain △07420
RS07420-R-AS2	CAGTGCCAAGCTTGCATGCCGAATTTATCCCCCATCGCCCC
RS15950-L-S1	TATGACCATGATTACGAATTTGCCCAGTTACGTGCCAAAG	To amplify upstream region for constructing mutant strain △15950
RS15950-L-AS2	ACGAACGGTATGCGGATACCCGGTTCAGTG
RS15950-LoxKan-S1	GGTATCCGCATACCGTTCGTATAGCATACATT	To amplify Kanamycin resistance cassette with flanking Lox sites for constructing mutant strain △15950
RS15950-LoxKan-AS1	GAAGAAGGGGTACCGTTCGTATAATGTATGCT
RS15950-R-S2	ACGAACGGTACCCCTTCTTCCTGAGTATCATCCT	To amplify downstream region for constructing mutant strain △15950
RS15950-R-AS1	CAGTGCCAAGCTTGCATGCCGACAGGCTTTCAGGGCTAATCAC
Lox-Kan-S1	taccgttcgtatagcatacattatacgaagttatGAAGCTCCCTCGTGC	To amplify Kanamycin resistance cassette from pET30a with Lox site added
Lox-Kan-AS1	taccgttcgtataatgtatgctatacgaagttatCAGGTGGCACTTTTCG
recA-qF2	TGGCGCTATCAAGGAAGGTG	qPCR for reference gene RecA in P. odoriferum
recA-qR2	AGATCAACCAGCTCACCGTG
RS07420-qS1	ATGTCGTGCGGGTGAGG	qPCR for RS07420 in P. odoriferum
RS07420-qAS1	GATGTGGGTTCTGCGTTTCT
RS15950-qS1	CCAACGAAGACACGCTACAAG	qPCR for RS15950 in P. odoriferum
RS15950-qAS1	CCGAAATGGCGGACAAA
* Underlined sequences are adaptor for vector construction using the In-Fusion HD Cloning Kit (Takara); Sequences with lowercase letters are Lox site
